# Supplementary material for: Quantifying Competitive Exclusion and Competitive Release in Ecological Communities: A Conceptual Framework and a Case Study
Source: PLoS One. 2016 Aug 18;11(8):e0160798. doi: 10.1371/journal.pone.0160798 (PMC4990188; doi:10.1371/journal.pone.0160798)
Supplement: S1 Dataset — (CSV) [file pone.0160798.s001.csv]

Sampling_Year	ID Sample	Block	Fence	Fiver	Quadrate	Habitat	Treatment	IsraelTM-X	IsraelTM-Y	Lat_Name
2012	1	1	1	A	a	Slope	Control	190,539.48	612,124.99	Andrachne telephioides
2012	1	1	1	A	a	Slope	Control	190,539.48	612,124.99	Anthemis hebronica
2012	1	1	1	A	a	Slope	Control	190,539.48	612,124.99	Avena sterilis
2012	1	1	1	A	a	Slope	Control	190,539.48	612,124.99	Crepis aspera
2012	1	1	1	A	a	Slope	Control	190,539.48	612,124.99	Hedypnois rhagadioloides
2012	1	1	1	A	a	Slope	Control	190,539.48	612,124.99	Medicago polymorpha
2012	1	1	1	A	a	Slope	Control	190,539.48	612,124.99	Onobrychis squarrosa
2012	1	1	1	A	a	Slope	Control	190,539.48	612,124.99	Plantago cretica
2012	1	1	1	A	a	Slope	Control	190,539.48	612,124.99	Plantago lagopus
2012	1	1	1	A	a	Slope	Control	190,539.48	612,124.99	Stipa capensis
2012	1	1	1	A	a	Slope	Control	190,539.48	612,124.99	Trifolium scabrum
2012	1	1	1	A	a	Slope	Control	190,539.48	612,124.99	Trifolium dasyurum C.Presl
2012	2	1	1	A	b	Slope	Control	190,539.94	612,124.34	Ajuga chamaepitys
2012	2	1	1	A	b	Slope	Control	190,539.94	612,124.34	Alopecurus utriculatus
2012	2	1	1	A	b	Slope	Control	190,539.94	612,124.34	Andrachne telephioides
2012	2	1	1	A	b	Slope	Control	190,539.94	612,124.34	Anthemis pseudocotula
2012	2	1	1	A	b	Slope	Control	190,539.94	612,124.34	Avena sterilis
2012	2	1	1	A	b	Slope	Control	190,539.94	612,124.34	Bromus scoparius
2012	2	1	1	A	b	Slope	Control	190,539.94	612,124.34	Crepis sancta
2012	2	1	1	A	b	Slope	Control	190,539.94	612,124.34	Geropogon hybridus
2012	2	1	1	A	b	Slope	Control	190,539.94	612,124.34	Lotus peregrinus
2012	2	1	1	A	b	Slope	Control	190,539.94	612,124.34	Plantago afra
2012	2	1	1	A	b	Slope	Control	190,539.94	612,124.34	Plantago cretica
2012	2	1	1	A	b	Slope	Control	190,539.94	612,124.34	Scorpiurus muricatus
2012	2	1	1	A	b	Slope	Control	190,539.94	612,124.34	Stipa capensis
2012	2	1	1	A	b	Slope	Control	190,539.94	612,124.34	Euphorbia chamaepeplus
2012	2	1	1	A	b	Slope	Control	190,539.94	612,124.34	Picris longirostris
2012	3	1	1	A	c	Slope	Control	190,539.38	612,124.43	Alopecurus utriculatus
2012	3	1	1	A	c	Slope	Control	190,539.38	612,124.43	Anthemis pseudocotula
2012	3	1	1	A	c	Slope	Control	190,539.38	612,124.43	Avena sterilis
2012	3	1	1	A	c	Slope	Control	190,539.38	612,124.43	Calendula arvensis
2012	3	1	1	A	c	Slope	Control	190,539.38	612,124.43	Crepis sancta
2012	3	1	1	A	c	Slope	Control	190,539.38	612,124.43	Scorpiurus muricatus
2012	3	1	1	A	c	Slope	Control	190,539.38	612,124.43	Stipa capensis
2012	3	1	1	A	c	Slope	Control	190,539.38	612,124.43	Trifolium stellatum
2012	3	1	1	A	c	Slope	Control	190,539.38	612,124.43	Silene nocturna
2012	4	1	1	A	d	Slope	Control	190,538.82	612,124.53	Anagallis arvensis
2012	4	1	1	A	d	Slope	Control	190,538.82	612,124.53	Anthemis hebronica
2012	4	1	1	A	d	Slope	Control	190,538.82	612,124.53	Avena sterilis
2012	4	1	1	A	d	Slope	Control	190,538.82	612,124.53	Bromus scoparius
2012	4	1	1	A	d	Slope	Control	190,538.82	612,124.53	Calendula arvensis
2012	4	1	1	A	d	Slope	Control	190,538.82	612,124.53	Crepis aspera
2012	4	1	1	A	d	Slope	Control	190,538.82	612,124.53	Geropogon hybridus
2012	4	1	1	A	d	Slope	Control	190,538.82	612,124.53	Hirschfeldia incana
2012	4	1	1	A	d	Slope	Control	190,538.82	612,124.53	Hordeum spontaneum
2012	4	1	1	A	d	Slope	Control	190,538.82	612,124.53	Medicago orbicularis
2012	4	1	1	A	d	Slope	Control	190,538.82	612,124.53	Plantago afra
2012	4	1	1	A	d	Slope	Control	190,538.82	612,124.53	Scorpiurus muricatus
2012	4	1	1	A	d	Slope	Control	190,538.82	612,124.53	Stipa capensis
2012	4	1	1	A	d	Slope	Control	190,538.82	612,124.53	Trifolium stellatum
2012	4	1	1	A	d	Slope	Control	190,538.82	612,124.53	Euphorbia oxyodonta
2012	4	1	1	A	d	Slope	Control	190,538.82	612,124.53	Picris longirostris
2012	5	1	1	A	e	Slope	Control	190,539.28	612,123.88	Anthemis hebronica
2012	5	1	1	A	e	Slope	Control	190,539.28	612,123.88	Bromus fasciculatus
2012	5	1	1	A	e	Slope	Control	190,539.28	612,123.88	Bromus scoparius
2012	5	1	1	A	e	Slope	Control	190,539.28	612,123.88	Crepis aspera
2012	5	1	1	A	e	Slope	Control	190,539.28	612,123.88	Geropogon hybridus
2012	5	1	1	A	e	Slope	Control	190,539.28	612,123.88	Helianthemum salicifolium
2012	5	1	1	A	e	Slope	Control	190,539.28	612,123.88	Hordeum spontaneum
2012	5	1	1	A	e	Slope	Control	190,539.28	612,123.88	Lotus peregrinus
2012	5	1	1	A	e	Slope	Control	190,539.28	612,123.88	Medicago polymorpha
2012	5	1	1	A	e	Slope	Control	190,539.28	612,123.88	Plantago lagopus
2012	5	1	1	A	e	Slope	Control	190,539.28	612,123.88	Stipa capensis
2012	6	1	1	B	a	Slope	Control	190,544.94	612,118.07	Aegilops geniculata
2012	6	1	1	B	a	Slope	Control	190,544.94	612,118.07	Bromus fasciculatus
2012	6	1	1	B	a	Slope	Control	190,544.94	612,118.07	Echium judaeum
2012	6	1	1	B	a	Slope	Control	190,544.94	612,118.07	Erodium malacoides
2012	6	1	1	B	a	Slope	Control	190,544.94	612,118.07	Helianthemum salicifolium
2012	6	1	1	B	a	Slope	Control	190,544.94	612,118.07	Medicago coronata
2012	6	1	1	B	a	Slope	Control	190,544.94	612,118.07	Medicago orbicularis
2012	6	1	1	B	a	Slope	Control	190,544.94	612,118.07	Pimpinella cretica
2012	6	1	1	B	a	Slope	Control	190,544.94	612,118.07	Plantago afra
2012	6	1	1	B	a	Slope	Control	190,544.94	612,118.07	Plantago lagopus
2012	6	1	1	B	a	Slope	Control	190,544.94	612,118.07	Stipa capensis
2012	6	1	1	B	a	Slope	Control	190,544.94	612,118.07	Euphorbia oxyodonta
2012	6	1	1	B	a	Slope	Control	190,544.94	612,118.07	Picris longirostris
2012	7	1	1	B	b	Slope	Control	190,544.54	612,118.64	Aegilops geniculata
2012	7	1	1	B	b	Slope	Control	190,544.54	612,118.64	Bromus fasciculatus
2012	7	1	1	B	b	Slope	Control	190,544.54	612,118.64	Factorovskya aschersoniana
2012	7	1	1	B	b	Slope	Control	190,544.54	612,118.64	Plantago afra
2012	7	1	1	B	b	Slope	Control	190,544.54	612,118.64	Plantago lagopus
2012	7	1	1	B	b	Slope	Control	190,544.54	612,118.64	Stipa capensis
2012	8	1	1	B	c	Slope	Control	190,544.38	612,118.17	Bromus fasciculatus
2012	8	1	1	B	c	Slope	Control	190,544.38	612,118.17	Chrysanthemum coronarium
2012	8	1	1	B	c	Slope	Control	190,544.38	612,118.17	Echium judaeum
2012	8	1	1	B	c	Slope	Control	190,544.38	612,118.17	Onobrychis squarrosa
2012	8	1	1	B	c	Slope	Control	190,544.38	612,118.17	Plantago afra
2012	8	1	1	B	c	Slope	Control	190,544.38	612,118.17	Plantago lagopus
2012	8	1	1	B	c	Slope	Control	190,544.38	612,118.17	Sedum rubens
2012	8	1	1	B	c	Slope	Control	190,544.38	612,118.17	Stipa capensis
2012	9	1	1	B	d	Slope	Control	190,544.61	612,117.84	Aegilops geniculata
2012	9	1	1	B	d	Slope	Control	190,544.61	612,117.84	Alopecurus utriculatus
2012	9	1	1	B	d	Slope	Control	190,544.61	612,117.84	Andrachne telephioides
2012	9	1	1	B	d	Slope	Control	190,544.61	612,117.84	Bromus fasciculatus
2012	9	1	1	B	d	Slope	Control	190,544.61	612,117.84	Helianthemum salicifolium
2012	9	1	1	B	d	Slope	Control	190,544.61	612,117.84	Hirschfeldia incana
2012	9	1	1	B	d	Slope	Control	190,544.61	612,117.84	Lotus peregrinus
2012	9	1	1	B	d	Slope	Control	190,544.61	612,117.84	Mercurialis annua
2012	9	1	1	B	d	Slope	Control	190,544.61	612,117.84	Plantago afra
2012	9	1	1	B	d	Slope	Control	190,544.61	612,117.84	Plantago lagopus
2012	9	1	1	B	d	Slope	Control	190,544.61	612,117.84	Sedum rubens
2012	9	1	1	B	d	Slope	Control	190,544.61	612,117.84	Stipa capensis
2012	9	1	1	B	d	Slope	Control	190,544.61	612,117.84	Euphorbia chamaepeplus
2012	9	1	1	B	d	Slope	Control	190,544.61	612,117.84	Scilla autumnalis
2012	9	1	1	B	d	Slope	Control	190,544.61	612,117.84	Picris longirostris
2012	10	1	1	B	e	Slope	Control	190,543.90	612,118.32	Avena sterilis
2012	10	1	1	B	e	Slope	Control	190,543.90	612,118.32	Biscutella didyma
2012	10	1	1	B	e	Slope	Control	190,543.90	612,118.32	Echium judaeum
2012	10	1	1	B	e	Slope	Control	190,543.90	612,118.32	Hirschfeldia incana
2012	10	1	1	B	e	Slope	Control	190,543.90	612,118.32	Plantago afra
2012	10	1	1	B	e	Slope	Control	190,543.90	612,118.32	Plantago lagopus
2012	10	1	1	B	e	Slope	Control	190,543.90	612,118.32	Sedum rubens
2012	10	1	1	B	e	Slope	Control	190,543.90	612,118.32	Stipa capensis
2012	10	1	1	B	e	Slope	Control	190,543.90	612,118.32	Scilla autumnalis
2012	11	1	1	C	a	Slope	Control	190,539.19	612,119.30	Aegilops geniculata
2012	11	1	1	C	a	Slope	Control	190,539.19	612,119.30	Andrachne telephioides
2012	11	1	1	C	a	Slope	Control	190,539.19	612,119.30	Anthemis hebronica
2012	11	1	1	C	a	Slope	Control	190,539.19	612,119.30	Arenaria leptoclados
2012	11	1	1	C	a	Slope	Control	190,539.19	612,119.30	Avena sterilis
2012	11	1	1	C	a	Slope	Control	190,539.19	612,119.30	Bromus fasciculatus
2012	11	1	1	C	a	Slope	Control	190,539.19	612,119.30	Bromus scoparius
2012	11	1	1	C	a	Slope	Control	190,539.19	612,119.30	Calendula arvensis
2012	11	1	1	C	a	Slope	Control	190,539.19	612,119.30	Crepis aspera
2012	11	1	1	C	a	Slope	Control	190,539.19	612,119.30	Echium judaeum
2012	11	1	1	C	a	Slope	Control	190,539.19	612,119.30	Erodium gruinum
2012	11	1	1	C	a	Slope	Control	190,539.19	612,119.30	Filago contracta
2012	11	1	1	C	a	Slope	Control	190,539.19	612,119.30	Helianthemum salicifolium
2012	11	1	1	C	a	Slope	Control	190,539.19	612,119.30	Onobrychis squarrosa
2012	11	1	1	C	a	Slope	Control	190,539.19	612,119.30	Pimpinella cretica
2012	11	1	1	C	a	Slope	Control	190,539.19	612,119.30	Sedum rubens
2012	11	1	1	C	a	Slope	Control	190,539.19	612,119.30	Stipa capensis
2012	11	1	1	C	a	Slope	Control	190,539.19	612,119.30	Trigonella monspeliaca
2012	11	1	1	C	a	Slope	Control	190,539.19	612,119.30	Euphorbia chamaepeplus
2012	11	1	1	C	a	Slope	Control	190,539.19	612,119.30	Scilla autumnalis
2012	11	1	1	C	a	Slope	Control	190,539.19	612,119.30	Rostraria smyrnacea
2012	11	1	1	C	a	Slope	Control	190,539.19	612,119.30	Picris longirostris
2012	12	1	1	C	b	Slope	Control	190,539.65	612,118.64	Avena sterilis
2012	12	1	1	C	b	Slope	Control	190,539.65	612,118.64	Bromus scoparius
2012	12	1	1	C	b	Slope	Control	190,539.65	612,118.64	Crepis aspera
2012	12	1	1	C	b	Slope	Control	190,539.65	612,118.64	Echium judaeum
2012	12	1	1	C	b	Slope	Control	190,539.65	612,118.64	Onobrychis squarrosa
2012	12	1	1	C	b	Slope	Control	190,539.65	612,118.64	Pimpinella cretica
2012	12	1	1	C	b	Slope	Control	190,539.65	612,118.64	Stipa capensis
2012	12	1	1	C	b	Slope	Control	190,539.65	612,118.64	Trifolium clypeatum
2012	12	1	1	C	b	Slope	Control	190,539.65	612,118.64	Picris longirostris
2012	13	1	1	C	c	Slope	Control	190,539.10	612,118.74	Adonis cupaniana
2012	13	1	1	C	c	Slope	Control	190,539.10	612,118.74	Alopecurus utriculatus
2012	13	1	1	C	c	Slope	Control	190,539.10	612,118.74	Anagallis arvensis
2012	13	1	1	C	c	Slope	Control	190,539.10	612,118.74	Andrachne telephioides
2012	13	1	1	C	c	Slope	Control	190,539.10	612,118.74	Avena sterilis
2012	13	1	1	C	c	Slope	Control	190,539.10	612,118.74	Biscutella didyma
2012	13	1	1	C	c	Slope	Control	190,539.10	612,118.74	Bromus scoparius
2012	13	1	1	C	c	Slope	Control	190,539.10	612,118.74	Crepis aspera
2012	13	1	1	C	c	Slope	Control	190,539.10	612,118.74	Crepis sancta
2012	13	1	1	C	c	Slope	Control	190,539.10	612,118.74	Crupina crupinastrum
2012	13	1	1	C	c	Slope	Control	190,539.10	612,118.74	Echium judaeum
2012	13	1	1	C	c	Slope	Control	190,539.10	612,118.74	Geropogon hybridus
2012	13	1	1	C	c	Slope	Control	190,539.10	612,118.74	Hedypnois rhagadioloides
2012	13	1	1	C	c	Slope	Control	190,539.10	612,118.74	Hirschfeldia incana
2012	13	1	1	C	c	Slope	Control	190,539.10	612,118.74	Hordeum spontaneum
2012	13	1	1	C	c	Slope	Control	190,539.10	612,118.74	Onobrychis squarrosa
2012	13	1	1	C	c	Slope	Control	190,539.10	612,118.74	Plantago lagopus
2012	13	1	1	C	c	Slope	Control	190,539.10	612,118.74	Sedum rubens
2012	13	1	1	C	c	Slope	Control	190,539.10	612,118.74	Stipa capensis
2012	13	1	1	C	c	Slope	Control	190,539.10	612,118.74	Trigonella monspeliaca
2012	13	1	1	C	c	Slope	Control	190,539.10	612,118.74	Euphorbia chamaepeplus
2012	13	1	1	C	c	Slope	Control	190,539.10	612,118.74	Picris longirostris
2012	14	1	1	C	d	Slope	Control	190,538.54	612,118.84	Bromus scoparius
2012	14	1	1	C	d	Slope	Control	190,538.54	612,118.84	Crepis aspera
2012	14	1	1	C	d	Slope	Control	190,538.54	612,118.84	Echium judaeum
2012	14	1	1	C	d	Slope	Control	190,538.54	612,118.84	Hedypnois rhagadioloides
2012	14	1	1	C	d	Slope	Control	190,538.54	612,118.84	Hirschfeldia incana
2012	14	1	1	C	d	Slope	Control	190,538.54	612,118.84	Lotus peregrinus
2012	14	1	1	C	d	Slope	Control	190,538.54	612,118.84	Medicago coronata
2012	14	1	1	C	d	Slope	Control	190,538.54	612,118.84	Paronychia argentea
2012	14	1	1	C	d	Slope	Control	190,538.54	612,118.84	Pimpinella cretica
2012	14	1	1	C	d	Slope	Control	190,538.54	612,118.84	Plantago afra
2012	14	1	1	C	d	Slope	Control	190,538.54	612,118.84	Sedum rubens
2012	14	1	1	C	d	Slope	Control	190,538.54	612,118.84	Stipa capensis
2012	14	1	1	C	d	Slope	Control	190,538.54	612,118.84	Vulpia ciliata
2012	14	1	1	C	d	Slope	Control	190,538.54	612,118.84	Picris longirostris
2012	15	1	1	C	e	Slope	Control	190,539.00	612,118.18	Alopecurus utriculatus
2012	15	1	1	C	e	Slope	Control	190,539.00	612,118.18	Avena sterilis
2012	15	1	1	C	e	Slope	Control	190,539.00	612,118.18	Bromus fasciculatus
2012	15	1	1	C	e	Slope	Control	190,539.00	612,118.18	Bromus scoparius
2012	15	1	1	C	e	Slope	Control	190,539.00	612,118.18	Calendula arvensis
2012	15	1	1	C	e	Slope	Control	190,539.00	612,118.18	Crepis sancta
2012	15	1	1	C	e	Slope	Control	190,539.00	612,118.18	Echium judaeum
2012	15	1	1	C	e	Slope	Control	190,539.00	612,118.18	Erodium gruinum
2012	15	1	1	C	e	Slope	Control	190,539.00	612,118.18	Helianthemum salicifolium
2012	15	1	1	C	e	Slope	Control	190,539.00	612,118.18	Hirschfeldia incana
2012	15	1	1	C	e	Slope	Control	190,539.00	612,118.18	Lotus peregrinus
2012	15	1	1	C	e	Slope	Control	190,539.00	612,118.18	Medicago polymorpha
2012	15	1	1	C	e	Slope	Control	190,539.00	612,118.18	Pallenis spinosa
2012	15	1	1	C	e	Slope	Control	190,539.00	612,118.18	Pimpinella cretica
2012	15	1	1	C	e	Slope	Control	190,539.00	612,118.18	Sedum rubens
2012	15	1	1	C	e	Slope	Control	190,539.00	612,118.18	Stipa capensis
2012	15	1	1	C	e	Slope	Control	190,539.00	612,118.18	Trifolium clypeatum
2012	15	1	1	C	e	Slope	Control	190,539.00	612,118.18	Picris longirostris
2012	16	1	1	D	a	Slope	Control	190,533.39	612,119.75	Alopecurus utriculatus
2012	16	1	1	D	a	Slope	Control	190,533.39	612,119.75	Anagallis arvensis
2012	16	1	1	D	a	Slope	Control	190,533.39	612,119.75	Arenaria leptoclados
2012	16	1	1	D	a	Slope	Control	190,533.39	612,119.75	Avena sterilis
2012	16	1	1	D	a	Slope	Control	190,533.39	612,119.75	Bromus alopecuros caroli-henrici
2012	16	1	1	D	a	Slope	Control	190,533.39	612,119.75	Bromus fasciculatus
2012	16	1	1	D	a	Slope	Control	190,533.39	612,119.75	Bromus scoparius
2012	16	1	1	D	a	Slope	Control	190,533.39	612,119.75	Chaetosciadium trichospermum
2012	16	1	1	D	a	Slope	Control	190,533.39	612,119.75	Erodium moschatum
2012	16	1	1	D	a	Slope	Control	190,533.39	612,119.75	Hedypnois rhagadioloides
2012	16	1	1	D	a	Slope	Control	190,533.39	612,119.75	Lotus peregrinus
2012	16	1	1	D	a	Slope	Control	190,533.39	612,119.75	Medicago coronata
2012	16	1	1	D	a	Slope	Control	190,533.39	612,119.75	Medicago scutellata
2012	16	1	1	D	a	Slope	Control	190,533.39	612,119.75	Plantago afra
2012	16	1	1	D	a	Slope	Control	190,533.39	612,119.75	Plantago lagopus
2012	16	1	1	D	a	Slope	Control	190,533.39	612,119.75	Sedum rubens
2012	16	1	1	D	a	Slope	Control	190,533.39	612,119.75	Stipa capensis
2012	16	1	1	D	a	Slope	Control	190,533.39	612,119.75	Telmissa microcarpa
2012	16	1	1	D	a	Slope	Control	190,533.39	612,119.75	Torilis tenella (Delile) Reichenb.
2012	16	1	1	D	a	Slope	Control	190,533.39	612,119.75	Trifolium campestre
2012	16	1	1	D	a	Slope	Control	190,533.39	612,119.75	Trifolium stellatum
2012	16	1	1	D	a	Slope	Control	190,533.39	612,119.75	Trigonella monspeliaca
2012	16	1	1	D	a	Slope	Control	190,533.39	612,119.75	Urospermum picroides
2012	16	1	1	D	a	Slope	Control	190,533.39	612,119.75	Silene nocturna
2012	17	1	1	D	b	Slope	Control	190,532.93	612,120.40	Chiliadenus iphionoides
2012	17	1	1	D	b	Slope	Control	190,532.93	612,120.40	Crassula alata
2012	17	1	1	D	b	Slope	Control	190,532.93	612,120.40	Sedum rubens
2012	17	1	1	D	b	Slope	Control	190,532.93	612,120.40	Telmissa microcarpa
2012	17	1	1	D	b	Slope	Control	190,532.93	612,120.40	Cynodon dactylon
2012	18	1	1	D	c	Slope	Control	190,532.83	612,119.85	Arenaria leptoclados
2012	18	1	1	D	c	Slope	Control	190,532.83	612,119.85	Bromus alopecuros caroli-henrici
2012	18	1	1	D	c	Slope	Control	190,532.83	612,119.85	Bromus scoparius
2012	18	1	1	D	c	Slope	Control	190,532.83	612,119.85	Erodium malacoides
2012	18	1	1	D	c	Slope	Control	190,532.83	612,119.85	Factorovskya aschersoniana
2012	18	1	1	D	c	Slope	Control	190,532.83	612,119.85	Medicago coronata
2012	18	1	1	D	c	Slope	Control	190,532.83	612,119.85	Medicago scutellata
2012	18	1	1	D	c	Slope	Control	190,532.83	612,119.85	Plantago lagopus
2012	18	1	1	D	c	Slope	Control	190,532.83	612,119.85	Sedum rubens
2012	18	1	1	D	c	Slope	Control	190,532.83	612,119.85	Sedum caespitosum
2012	18	1	1	D	c	Slope	Control	190,532.83	612,119.85	Trigonella monspeliaca
2012	18	1	1	D	c	Slope	Control	190,532.83	612,119.85	Rostraria smyrnacea
2012	18	1	1	D	c	Slope	Control	190,532.83	612,119.85	Trifolium clusii
2012	19	1	1	D	d	Slope	Control	190,532.27	612,119.94	Alopecurus utriculatus
2012	19	1	1	D	d	Slope	Control	190,532.27	612,119.94	Bromus fasciculatus
2012	19	1	1	D	d	Slope	Control	190,532.27	612,119.94	Bromus scoparius
2012	19	1	1	D	d	Slope	Control	190,532.27	612,119.94	Plantago lagopus
2012	19	1	1	D	d	Slope	Control	190,532.27	612,119.94	Vulpia ciliata
2012	19	1	1	D	d	Slope	Control	190,532.27	612,119.94	Trifolium clusii
2012	20	1	1	D	e	Slope	Control	190,532.73	612,119.29	Alopecurus utriculatus
2012	20	1	1	D	e	Slope	Control	190,532.73	612,119.29	Avena sterilis
2012	20	1	1	D	e	Slope	Control	190,532.73	612,119.29	Bromus fasciculatus
2012	20	1	1	D	e	Slope	Control	190,532.73	612,119.29	Erodium moschatum
2012	20	1	1	D	e	Slope	Control	190,532.73	612,119.29	Plantago afra
2012	20	1	1	D	e	Slope	Control	190,532.73	612,119.29	Plantago lagopus
2012	20	1	1	D	e	Slope	Control	190,532.73	612,119.29	Sedum rubens
2012	20	1	1	D	e	Slope	Control	190,532.73	612,119.29	Stipa capensis
2012	20	1	1	D	e	Slope	Control	190,532.73	612,119.29	Telmissa microcarpa
2012	20	1	1	D	e	Slope	Control	190,532.73	612,119.29	Trigonella monspeliaca
2012	21	1	1	E	a	Slope	Control	190,538.99	612,113.66	Aegilops geniculata
2012	21	1	1	E	a	Slope	Control	190,538.99	612,113.66	Alopecurus utriculatus
2012	21	1	1	E	a	Slope	Control	190,538.99	612,113.66	Avena sterilis
2012	21	1	1	E	a	Slope	Control	190,538.99	612,113.66	Bromus scoparius
2012	21	1	1	E	a	Slope	Control	190,538.99	612,113.66	Catananche lutea
2012	21	1	1	E	a	Slope	Control	190,538.99	612,113.66	Chrysanthemum coronarium
2012	21	1	1	E	a	Slope	Control	190,538.99	612,113.66	Crepis sancta
2012	21	1	1	E	a	Slope	Control	190,538.99	612,113.66	Echium judaeum
2012	21	1	1	E	a	Slope	Control	190,538.99	612,113.66	Helianthemum salicifolium
2012	21	1	1	E	a	Slope	Control	190,538.99	612,113.66	Lotus peregrinus
2012	21	1	1	E	a	Slope	Control	190,538.99	612,113.66	Medicago orbicularis
2012	21	1	1	E	a	Slope	Control	190,538.99	612,113.66	Medicago turbinata
2012	21	1	1	E	a	Slope	Control	190,538.99	612,113.66	Onobrychis squarrosa
2012	21	1	1	E	a	Slope	Control	190,538.99	612,113.66	Plantago afra
2012	21	1	1	E	a	Slope	Control	190,538.99	612,113.66	Plantago lagopus
2012	21	1	1	E	a	Slope	Control	190,538.99	612,113.66	Stipa capensis
2012	21	1	1	E	a	Slope	Control	190,538.99	612,113.66	Urospermum picroides
2012	21	1	1	E	a	Slope	Control	190,538.99	612,113.66	Euphorbia oxyodonta
2012	21	1	1	E	a	Slope	Control	190,538.99	612,113.66	Picris longirostris
2012	22	1	1	E	b	Slope	Control	190,539.45	612,113.01	Alopecurus utriculatus
2012	22	1	1	E	b	Slope	Control	190,539.45	612,113.01	Arenaria leptoclados
2012	22	1	1	E	b	Slope	Control	190,539.45	612,113.01	Bromus scoparius
2012	22	1	1	E	b	Slope	Control	190,539.45	612,113.01	Calendula arvensis
2012	22	1	1	E	b	Slope	Control	190,539.45	612,113.01	Crepis sancta
2012	22	1	1	E	b	Slope	Control	190,539.45	612,113.01	Euphorbia peplus
2012	22	1	1	E	b	Slope	Control	190,539.45	612,113.01	Hordeum spontaneum
2012	22	1	1	E	b	Slope	Control	190,539.45	612,113.01	Pallenis spinosa
2012	22	1	1	E	b	Slope	Control	190,539.45	612,113.01	Sedum rubens
2012	22	1	1	E	b	Slope	Control	190,539.45	612,113.01	Stipa capensis
2012	22	1	1	E	b	Slope	Control	190,539.45	612,113.01	Picris longirostris
2012	23	1	1	E	c	Slope	Control	190,538.89	612,113.10	Aegilops geniculata
2012	23	1	1	E	c	Slope	Control	190,538.89	612,113.10	Avena sterilis
2012	23	1	1	E	c	Slope	Control	190,538.89	612,113.10	Bromus scoparius
2012	23	1	1	E	c	Slope	Control	190,538.89	612,113.10	Calendula arvensis
2012	23	1	1	E	c	Slope	Control	190,538.89	612,113.10	Hirschfeldia incana
2012	23	1	1	E	c	Slope	Control	190,538.89	612,113.10	Plantago afra
2012	23	1	1	E	c	Slope	Control	190,538.89	612,113.10	Plantago lagopus
2012	23	1	1	E	c	Slope	Control	190,538.89	612,113.10	Sedum rubens
2012	23	1	1	E	c	Slope	Control	190,538.89	612,113.10	Stipa capensis
2012	23	1	1	E	c	Slope	Control	190,538.89	612,113.10	Scilla autumnalis
2012	23	1	1	E	c	Slope	Control	190,538.89	612,113.10	Euphorbia helioscopia
2012	23	1	1	E	c	Slope	Control	190,538.89	612,113.10	Picris longirostris
2012	24	1	1	E	d	Slope	Control	190,538.33	612,113.20	Alcea acaulis
2012	24	1	1	E	d	Slope	Control	190,538.33	612,113.20	Anagallis arvensis
2012	24	1	1	E	d	Slope	Control	190,538.33	612,113.20	Bromus scoparius
2012	24	1	1	E	d	Slope	Control	190,538.33	612,113.20	Calendula arvensis
2012	24	1	1	E	d	Slope	Control	190,538.33	612,113.20	Centaurea crocodylium
2012	24	1	1	E	d	Slope	Control	190,538.33	612,113.20	Echium judaeum
2012	24	1	1	E	d	Slope	Control	190,538.33	612,113.20	Euphorbia peplus
2012	24	1	1	E	d	Slope	Control	190,538.33	612,113.20	Hordeum spontaneum
2012	24	1	1	E	d	Slope	Control	190,538.33	612,113.20	Plantago afra
2012	24	1	1	E	d	Slope	Control	190,538.33	612,113.20	Plantago lagopus
2012	24	1	1	E	d	Slope	Control	190,538.33	612,113.20	Sedum rubens
2012	24	1	1	E	d	Slope	Control	190,538.33	612,113.20	Stipa capensis
2012	24	1	1	E	d	Slope	Control	190,538.33	612,113.20	Ononis viscosa
2012	25	1	1	E	e	Slope	Control	190,538.79	612,112.55	Aegilops geniculata
2012	25	1	1	E	e	Slope	Control	190,538.79	612,112.55	Alopecurus utriculatus
2012	25	1	1	E	e	Slope	Control	190,538.79	612,112.55	Bromus fasciculatus
2012	25	1	1	E	e	Slope	Control	190,538.79	612,112.55	Bromus scoparius
2012	25	1	1	E	e	Slope	Control	190,538.79	612,112.55	Crepis aspera
2012	25	1	1	E	e	Slope	Control	190,538.79	612,112.55	Erodium gruinum
2012	25	1	1	E	e	Slope	Control	190,538.79	612,112.55	Plantago lagopus
2012	25	1	1	E	e	Slope	Control	190,538.79	612,112.55	Stipa capensis
2012	25	1	1	E	e	Slope	Control	190,538.79	612,112.55	Euphorbia helioscopia
2012	25	1	1	E	e	Slope	Control	190,538.79	612,112.55	Ononis viscosa
2012	26	1	101	A	a	Slope	Grazing	190,562.17	612,139.66	Aegilops geniculata
2012	26	1	101	A	a	Slope	Grazing	190,562.17	612,139.66	Alopecurus utriculatus
2012	26	1	101	A	a	Slope	Grazing	190,562.17	612,139.66	Anagallis arvensis
2012	26	1	101	A	a	Slope	Grazing	190,562.17	612,139.66	Artedia squamata
2012	26	1	101	A	a	Slope	Grazing	190,562.17	612,139.66	Avena sterilis
2012	26	1	101	A	a	Slope	Grazing	190,562.17	612,139.66	Bromus fasciculatus
2012	26	1	101	A	a	Slope	Grazing	190,562.17	612,139.66	Echium judaeum
2012	26	1	101	A	a	Slope	Grazing	190,562.17	612,139.66	Hordeum spontaneum
2012	26	1	101	A	a	Slope	Grazing	190,562.17	612,139.66	Picris longirostris
2012	26	1	101	A	a	Slope	Grazing	190,562.17	612,139.66	Silene nocturna
2012	27	1	101	A	b	Slope	Grazing	190,562.51	612,139.17	Adonis cupaniana
2012	27	1	101	A	b	Slope	Grazing	190,562.51	612,139.17	Aegilops geniculata
2012	27	1	101	A	b	Slope	Grazing	190,562.51	612,139.17	Avena sterilis
2012	27	1	101	A	b	Slope	Grazing	190,562.51	612,139.17	Echium judaeum
2012	27	1	101	A	b	Slope	Grazing	190,562.51	612,139.17	Hirschfeldia incana
2012	27	1	101	A	b	Slope	Grazing	190,562.51	612,139.17	Hordeum spontaneum
2012	27	1	101	A	b	Slope	Grazing	190,562.51	612,139.17	Lotus peregrinus
2012	27	1	101	A	b	Slope	Grazing	190,562.51	612,139.17	Medicago polymorpha
2012	27	1	101	A	b	Slope	Grazing	190,562.51	612,139.17	Mercurialis annua
2012	27	1	101	A	b	Slope	Grazing	190,562.51	612,139.17	Thrincia tuberosa
2012	27	1	101	A	b	Slope	Grazing	190,562.51	612,139.17	Torilis tenella (Delile) Reichenb.
2012	27	1	101	A	b	Slope	Grazing	190,562.51	612,139.17	Trifolium campestre
2012	27	1	101	A	b	Slope	Grazing	190,562.51	612,139.17	Trifolium clypeatum
2012	27	1	101	A	b	Slope	Grazing	190,562.51	612,139.17	Euphorbia chamaepeplus
2012	27	1	101	A	b	Slope	Grazing	190,562.51	612,139.17	Euphorbia oxyodonta
2012	27	1	101	A	b	Slope	Grazing	190,562.51	612,139.17	Picris longirostris
2012	28	1	101	A	c	Slope	Grazing	190,562.07	612,139.10	Aegilops geniculata
2012	28	1	101	A	c	Slope	Grazing	190,562.07	612,139.10	Anagallis arvensis
2012	28	1	101	A	c	Slope	Grazing	190,562.07	612,139.10	Arenaria leptoclados
2012	28	1	101	A	c	Slope	Grazing	190,562.07	612,139.10	Echium judaeum
2012	28	1	101	A	c	Slope	Grazing	190,562.07	612,139.10	Hirschfeldia incana
2012	28	1	101	A	c	Slope	Grazing	190,562.07	612,139.10	Hordeum spontaneum
2012	28	1	101	A	c	Slope	Grazing	190,562.07	612,139.10	Lotus peregrinus
2012	28	1	101	A	c	Slope	Grazing	190,562.07	612,139.10	Medicago orbicularis
2012	28	1	101	A	c	Slope	Grazing	190,562.07	612,139.10	Medicago turbinata
2012	28	1	101	A	c	Slope	Grazing	190,562.07	612,139.10	Trigonella monspeliaca
2012	29	1	101	A	d	Slope	Grazing	190,561.52	612,139.20	Adonis cupaniana
2012	29	1	101	A	d	Slope	Grazing	190,561.52	612,139.20	Anthemis hebronica
2012	29	1	101	A	d	Slope	Grazing	190,561.52	612,139.20	Campanula hierosolymitana
2012	29	1	101	A	d	Slope	Grazing	190,561.52	612,139.20	Erodium gruinum
2012	29	1	101	A	d	Slope	Grazing	190,561.52	612,139.20	Hordeum spontaneum
2012	29	1	101	A	d	Slope	Grazing	190,561.52	612,139.20	Lotus peregrinus
2012	29	1	101	A	d	Slope	Grazing	190,561.52	612,139.20	Unknown Geophyte
2012	29	1	101	A	d	Slope	Grazing	190,561.52	612,139.20	Calendula palaestina
2012	29	1	101	A	d	Slope	Grazing	190,561.52	612,139.20	Picris longirostris
2012	29	1	101	A	d	Slope	Grazing	190,561.52	612,139.20	Euphorbia aulacosperma
2012	29	1	101	A	d	Slope	Grazing	190,561.52	612,139.20	Silene nocturna
2012	30	1	101	A	e	Slope	Grazing	190,561.97	612,138.55	Aegilops geniculata
2012	30	1	101	A	e	Slope	Grazing	190,561.97	612,138.55	Anagallis arvensis
2012	30	1	101	A	e	Slope	Grazing	190,561.97	612,138.55	Arenaria leptoclados
2012	30	1	101	A	e	Slope	Grazing	190,561.97	612,138.55	Bromus scoparius
2012	30	1	101	A	e	Slope	Grazing	190,561.97	612,138.55	Geropogon hybridus
2012	30	1	101	A	e	Slope	Grazing	190,561.97	612,138.55	Hordeum spontaneum
2012	30	1	101	A	e	Slope	Grazing	190,561.97	612,138.55	Ornithogalum narbonense
2012	30	1	101	A	e	Slope	Grazing	190,561.97	612,138.55	Stipa capensis
2012	30	1	101	A	e	Slope	Grazing	190,561.97	612,138.55	Silene nocturna
2012	31	1	101	B	a	Slope	Grazing	190,567.33	612,132.29	Andrachne telephioides
2012	31	1	101	B	a	Slope	Grazing	190,567.33	612,132.29	Anthemis hebronica
2012	31	1	101	B	a	Slope	Grazing	190,567.33	612,132.29	Avena sterilis
2012	31	1	101	B	a	Slope	Grazing	190,567.33	612,132.29	Helianthemum salicifolium
2012	31	1	101	B	a	Slope	Grazing	190,567.33	612,132.29	Hordeum spontaneum
2012	31	1	101	B	a	Slope	Grazing	190,567.33	612,132.29	Medicago polymorpha
2012	31	1	101	B	a	Slope	Grazing	190,567.33	612,132.29	Plantago afra
2012	31	1	101	B	a	Slope	Grazing	190,567.33	612,132.29	Plantago cretica
2012	31	1	101	B	a	Slope	Grazing	190,567.33	612,132.29	Plantago lagopus
2012	31	1	101	B	a	Slope	Grazing	190,567.33	612,132.29	Ranunculus asiaticus
2012	31	1	101	B	a	Slope	Grazing	190,567.33	612,132.29	Stipa capensis
2012	31	1	101	B	a	Slope	Grazing	190,567.33	612,132.29	Torilis tenella (Delile) Reichenb.
2012	31	1	101	B	a	Slope	Grazing	190,567.33	612,132.29	Trifolium pilulare
2012	31	1	101	B	a	Slope	Grazing	190,567.33	612,132.29	Vulpia myuros
2012	31	1	101	B	a	Slope	Grazing	190,567.33	612,132.29	Trifolium dasyurum C.Presl
2012	31	1	101	B	a	Slope	Grazing	190,567.33	612,132.29	Rostraria smyrnacea
2012	32	1	101	B	b	Slope	Grazing	190,567.79	612,131.63	Anagallis arvensis
2012	32	1	101	B	b	Slope	Grazing	190,567.79	612,131.63	Anthemis pseudocotula
2012	32	1	101	B	b	Slope	Grazing	190,567.79	612,131.63	Avena sterilis
2012	32	1	101	B	b	Slope	Grazing	190,567.79	612,131.63	Bromus lanceolatus
2012	32	1	101	B	b	Slope	Grazing	190,567.79	612,131.63	Carthamus tenuis foliosus
2012	32	1	101	B	b	Slope	Grazing	190,567.79	612,131.63	Chrysanthemum coronarium
2012	32	1	101	B	b	Slope	Grazing	190,567.79	612,131.63	Erodium gruinum
2012	32	1	101	B	b	Slope	Grazing	190,567.79	612,131.63	Hedypnois rhagadioloides
2012	32	1	101	B	b	Slope	Grazing	190,567.79	612,131.63	Hirschfeldia incana
2012	32	1	101	B	b	Slope	Grazing	190,567.79	612,131.63	Pallenis spinosa
2012	32	1	101	B	b	Slope	Grazing	190,567.79	612,131.63	Plantago cretica
2012	32	1	101	B	b	Slope	Grazing	190,567.79	612,131.63	Stipa capensis
2012	32	1	101	B	b	Slope	Grazing	190,567.79	612,131.63	Trigonella monspeliaca
2012	32	1	101	B	b	Slope	Grazing	190,567.79	612,131.63	Picris longirostris
2012	33	1	101	B	c	Slope	Grazing	190,567.23	612,131.73	Anagallis arvensis
2012	33	1	101	B	c	Slope	Grazing	190,567.23	612,131.73	Anthemis pseudocotula
2012	33	1	101	B	c	Slope	Grazing	190,567.23	612,131.73	Arenaria leptoclados
2012	33	1	101	B	c	Slope	Grazing	190,567.23	612,131.73	Bromus alopecuros caroli-henrici
2012	33	1	101	B	c	Slope	Grazing	190,567.23	612,131.73	Bromus scoparius
2012	33	1	101	B	c	Slope	Grazing	190,567.23	612,131.73	Chrysanthemum coronarium
2012	33	1	101	B	c	Slope	Grazing	190,567.23	612,131.73	Factorovskya aschersoniana
2012	33	1	101	B	c	Slope	Grazing	190,567.23	612,131.73	Hedypnois rhagadioloides
2012	33	1	101	B	c	Slope	Grazing	190,567.23	612,131.73	Hirschfeldia incana
2012	33	1	101	B	c	Slope	Grazing	190,567.23	612,131.73	Hordeum spontaneum
2012	33	1	101	B	c	Slope	Grazing	190,567.23	612,131.73	Malva parviflora
2012	33	1	101	B	c	Slope	Grazing	190,567.23	612,131.73	Plantago lagopus
2012	33	1	101	B	c	Slope	Grazing	190,567.23	612,131.73	Stipa capensis
2012	33	1	101	B	c	Slope	Grazing	190,567.23	612,131.73	Picris longirostris
2012	34	1	101	B	d	Slope	Grazing	190,566.68	612,131.83	Aegilops geniculata
2012	34	1	101	B	d	Slope	Grazing	190,566.68	612,131.83	Anthemis hebronica
2012	34	1	101	B	d	Slope	Grazing	190,566.68	612,131.83	Hedypnois rhagadioloides
2012	34	1	101	B	d	Slope	Grazing	190,566.68	612,131.83	Hirschfeldia incana
2012	34	1	101	B	d	Slope	Grazing	190,566.68	612,131.83	Hordeum spontaneum
2012	34	1	101	B	d	Slope	Grazing	190,566.68	612,131.83	Stipa capensis
2012	34	1	101	B	d	Slope	Grazing	190,566.68	612,131.83	Scilla autumnalis
2012	34	1	101	B	d	Slope	Grazing	190,566.68	612,131.83	Unknown Geophyte
2012	34	1	101	B	d	Slope	Grazing	190,566.68	612,131.83	Medicago rotata
2012	34	1	101	B	d	Slope	Grazing	190,566.68	612,131.83	Picris longirostris
2012	34	1	101	B	d	Slope	Grazing	190,566.68	612,131.83	Silene nocturna
2012	35	1	101	B	e	Slope	Grazing	190,567.14	612,131.17	Aegilops geniculata
2012	35	1	101	B	e	Slope	Grazing	190,567.14	612,131.17	Bromus alopecuros caroli-henrici
2012	35	1	101	B	e	Slope	Grazing	190,567.14	612,131.17	Bromus fasciculatus
2012	35	1	101	B	e	Slope	Grazing	190,567.14	612,131.17	Calendula arvensis
2012	35	1	101	B	e	Slope	Grazing	190,567.14	612,131.17	Chrysanthemum coronarium
2012	35	1	101	B	e	Slope	Grazing	190,567.14	612,131.17	Hedypnois rhagadioloides
2012	35	1	101	B	e	Slope	Grazing	190,567.14	612,131.17	Hordeum spontaneum
2012	35	1	101	B	e	Slope	Grazing	190,567.14	612,131.17	Plantago cretica
2012	35	1	101	B	e	Slope	Grazing	190,567.14	612,131.17	Stipa capensis
2012	35	1	101	B	e	Slope	Grazing	190,567.14	612,131.17	Torilis leptophylla
2012	35	1	101	B	e	Slope	Grazing	190,567.14	612,131.17	Trifolium argutum
2012	35	1	101	B	e	Slope	Grazing	190,567.14	612,131.17	Trifolium clypeatum
2012	35	1	101	B	e	Slope	Grazing	190,567.14	612,131.17	Trifolium scabrum
2012	35	1	101	B	e	Slope	Grazing	190,567.14	612,131.17	Medicago rotata
2012	35	1	101	B	e	Slope	Grazing	190,567.14	612,131.17	Picris longirostris
2012	36	1	101	C	a	Slope	Grazing	190,561.12	612,133.31	Aegilops geniculata
2012	36	1	101	C	a	Slope	Grazing	190,561.12	612,133.31	Avena sterilis
2012	36	1	101	C	a	Slope	Grazing	190,561.12	612,133.31	Bromus scoparius
2012	36	1	101	C	a	Slope	Grazing	190,561.12	612,133.31	Echium judaeum
2012	36	1	101	C	a	Slope	Grazing	190,561.12	612,133.31	Hirschfeldia incana
2012	36	1	101	C	a	Slope	Grazing	190,561.12	612,133.31	Sedum rubens
2012	36	1	101	C	a	Slope	Grazing	190,561.12	612,133.31	Stipa capensis
2012	36	1	101	C	a	Slope	Grazing	190,561.12	612,133.31	Silene nocturna
2012	37	1	101	C	b	Slope	Grazing	190,561.52	612,132.74	Adonis cupaniana
2012	37	1	101	C	b	Slope	Grazing	190,561.52	612,132.74	Aegilops geniculata
2012	37	1	101	C	b	Slope	Grazing	190,561.52	612,132.74	Anagallis arvensis
2012	37	1	101	C	b	Slope	Grazing	190,561.52	612,132.74	Anthemis pseudocotula
2012	37	1	101	C	b	Slope	Grazing	190,561.52	612,132.74	Astragalus hamosus
2012	37	1	101	C	b	Slope	Grazing	190,561.52	612,132.74	Bromus fasciculatus
2012	37	1	101	C	b	Slope	Grazing	190,561.52	612,132.74	Bromus lanceolatus
2012	37	1	101	C	b	Slope	Grazing	190,561.52	612,132.74	Bromus scoparius
2012	37	1	101	C	b	Slope	Grazing	190,561.52	612,132.74	Calendula arvensis
2012	37	1	101	C	b	Slope	Grazing	190,561.52	612,132.74	Echium judaeum
2012	37	1	101	C	b	Slope	Grazing	190,561.52	612,132.74	Hordeum spontaneum
2012	37	1	101	C	b	Slope	Grazing	190,561.52	612,132.74	Hyparrhenia hirta
2012	37	1	101	C	b	Slope	Grazing	190,561.52	612,132.74	Mercurialis annua
2012	37	1	101	C	b	Slope	Grazing	190,561.52	612,132.74	Stipa capensis
2012	37	1	101	C	b	Slope	Grazing	190,561.52	612,132.74	Theligonum cynocrambe
2012	37	1	101	C	b	Slope	Grazing	190,561.52	612,132.74	Torilis leptophylla
2012	37	1	101	C	b	Slope	Grazing	190,561.52	612,132.74	Trifolium clypeatum
2012	37	1	101	C	b	Slope	Grazing	190,561.52	612,132.74	Picris longirostris
2012	38	1	101	C	c	Slope	Grazing	190,560.97	612,132.83	Aegilops geniculata
2012	38	1	101	C	c	Slope	Grazing	190,560.97	612,132.83	Biscutella didyma
2012	38	1	101	C	c	Slope	Grazing	190,560.97	612,132.83	Bromus scoparius
2012	38	1	101	C	c	Slope	Grazing	190,560.97	612,132.83	Echium judaeum
2012	38	1	101	C	c	Slope	Grazing	190,560.97	612,132.83	Geropogon hybridus
2012	38	1	101	C	c	Slope	Grazing	190,560.97	612,132.83	Helianthemum salicifolium
2012	38	1	101	C	c	Slope	Grazing	190,560.97	612,132.83	Lotus peregrinus
2012	38	1	101	C	c	Slope	Grazing	190,560.97	612,132.83	Plantago cretica
2012	38	1	101	C	c	Slope	Grazing	190,560.97	612,132.83	Stipa capensis
2012	38	1	101	C	c	Slope	Grazing	190,560.97	612,132.83	Torilis tenella (Delile) Reichenb.
2012	38	1	101	C	c	Slope	Grazing	190,560.97	612,132.83	Vulpia ciliata
2012	39	1	101	C	d	Slope	Grazing	190,560.41	612,132.93	Avena sterilis
2012	39	1	101	C	d	Slope	Grazing	190,560.41	612,132.93	Bromus fasciculatus
2012	39	1	101	C	d	Slope	Grazing	190,560.41	612,132.93	Bromus scoparius
2012	39	1	101	C	d	Slope	Grazing	190,560.41	612,132.93	Crepis aspera
2012	39	1	101	C	d	Slope	Grazing	190,560.41	612,132.93	Crepis sancta
2012	39	1	101	C	d	Slope	Grazing	190,560.41	612,132.93	Echium judaeum
2012	39	1	101	C	d	Slope	Grazing	190,560.41	612,132.93	Psilurus incurvus
2012	39	1	101	C	d	Slope	Grazing	190,560.41	612,132.93	Sedum rubens
2012	39	1	101	C	d	Slope	Grazing	190,560.41	612,132.93	Stipa capensis
2012	39	1	101	C	d	Slope	Grazing	190,560.41	612,132.93	Vulpia ciliata
2012	39	1	101	C	d	Slope	Grazing	190,560.41	612,132.93	Silene nocturna
2012	40	1	101	C	e	Slope	Grazing	190,560.87	612,132.28	Aegilops geniculata
2012	40	1	101	C	e	Slope	Grazing	190,560.87	612,132.28	Avena sterilis
2012	40	1	101	C	e	Slope	Grazing	190,560.87	612,132.28	Chrysanthemum coronarium
2012	40	1	101	C	e	Slope	Grazing	190,560.87	612,132.28	Crepis sancta
2012	40	1	101	C	e	Slope	Grazing	190,560.87	612,132.28	Echium judaeum
2012	40	1	101	C	e	Slope	Grazing	190,560.87	612,132.28	Hirschfeldia incana
2012	40	1	101	C	e	Slope	Grazing	190,560.87	612,132.28	Hordeum spontaneum
2012	40	1	101	C	e	Slope	Grazing	190,560.87	612,132.28	Medicago orbicularis
2012	40	1	101	C	e	Slope	Grazing	190,560.87	612,132.28	Plantago afra
2012	40	1	101	C	e	Slope	Grazing	190,560.87	612,132.28	Plantago cretica
2012	40	1	101	C	e	Slope	Grazing	190,560.87	612,132.28	Sedum rubens
2012	40	1	101	C	e	Slope	Grazing	190,560.87	612,132.28	Stipa capensis
2012	40	1	101	C	e	Slope	Grazing	190,560.87	612,132.28	Torilis tenella (Delile) Reichenb.
2012	40	1	101	C	e	Slope	Grazing	190,560.87	612,132.28	Trifolium scabrum
2012	40	1	101	C	e	Slope	Grazing	190,560.87	612,132.28	Trigonella monspeliaca
2012	40	1	101	C	e	Slope	Grazing	190,560.87	612,132.28	Vulpia myuros
2012	41	1	101	D	a	Slope	Grazing	190,554.80	612,134.50	Avena sterilis
2012	41	1	101	D	a	Slope	Grazing	190,554.80	612,134.50	Bromus fasciculatus
2012	41	1	101	D	a	Slope	Grazing	190,554.80	612,134.50	Bromus scoparius
2012	41	1	101	D	a	Slope	Grazing	190,554.80	612,134.50	Centaurea crocodylium
2012	41	1	101	D	a	Slope	Grazing	190,554.80	612,134.50	Hedypnois rhagadioloides
2012	41	1	101	D	a	Slope	Grazing	190,554.80	612,134.50	Hordeum spontaneum
2012	41	1	101	D	a	Slope	Grazing	190,554.80	612,134.50	Pimpinella cretica
2012	41	1	101	D	a	Slope	Grazing	190,554.80	612,134.50	Plantago afra
2012	41	1	101	D	a	Slope	Grazing	190,554.80	612,134.50	Stipa capensis
2012	42	1	101	D	b	Slope	Grazing	190,555.26	612,133.84	Avena sterilis
2012	42	1	101	D	b	Slope	Grazing	190,555.26	612,133.84	Crepis sancta
2012	42	1	101	D	b	Slope	Grazing	190,555.26	612,133.84	Gagea commutata
2012	42	1	101	D	b	Slope	Grazing	190,555.26	612,133.84	Hirschfeldia incana
2012	42	1	101	D	b	Slope	Grazing	190,555.26	612,133.84	Medicago orbicularis
2012	42	1	101	D	b	Slope	Grazing	190,555.26	612,133.84	Mercurialis annua
2012	42	1	101	D	b	Slope	Grazing	190,555.26	612,133.84	Pallenis spinosa
2012	42	1	101	D	b	Slope	Grazing	190,555.26	612,133.84	Plantago afra
2012	42	1	101	D	b	Slope	Grazing	190,555.26	612,133.84	Sedum rubens
2012	42	1	101	D	b	Slope	Grazing	190,555.26	612,133.84	Stipa capensis
2012	42	1	101	D	b	Slope	Grazing	190,555.26	612,133.84	Picris longirostris
2012	43	1	101	D	c	Slope	Grazing	190,554.70	612,133.94	Erodium gruinum
2012	43	1	101	D	c	Slope	Grazing	190,554.70	612,133.94	Hedypnois rhagadioloides
2012	43	1	101	D	c	Slope	Grazing	190,554.70	612,133.94	Hirschfeldia incana
2012	43	1	101	D	c	Slope	Grazing	190,554.70	612,133.94	Hordeum spontaneum
2012	43	1	101	D	c	Slope	Grazing	190,554.70	612,133.94	Mercurialis annua
2012	43	1	101	D	c	Slope	Grazing	190,554.70	612,133.94	Plantago afra
2012	43	1	101	D	c	Slope	Grazing	190,554.70	612,133.94	Stipa capensis
2012	44	1	101	D	d	Slope	Grazing	190,554.14	612,134.04	Alopecurus utriculatus
2012	44	1	101	D	d	Slope	Grazing	190,554.14	612,134.04	Bromus lanceolatus
2012	44	1	101	D	d	Slope	Grazing	190,554.14	612,134.04	Echium judaeum
2012	44	1	101	D	d	Slope	Grazing	190,554.14	612,134.04	Hedypnois rhagadioloides
2012	44	1	101	D	d	Slope	Grazing	190,554.14	612,134.04	Hirschfeldia incana
2012	44	1	101	D	d	Slope	Grazing	190,554.14	612,134.04	Hordeum spontaneum
2012	44	1	101	D	d	Slope	Grazing	190,554.14	612,134.04	Stipa capensis
2012	44	1	101	D	d	Slope	Grazing	190,554.14	612,134.04	Trigonella monspeliaca
2012	44	1	101	D	d	Slope	Grazing	190,554.14	612,134.04	Picris longirostris
2012	44	1	101	D	d	Slope	Grazing	190,554.14	612,134.04	Silene nocturna
2012	45	1	101	D	e	Slope	Grazing	190,554.60	612,133.38	Anagallis arvensis
2012	45	1	101	D	e	Slope	Grazing	190,554.60	612,133.38	Biscutella didyma
2012	45	1	101	D	e	Slope	Grazing	190,554.60	612,133.38	Crepis sancta
2012	45	1	101	D	e	Slope	Grazing	190,554.60	612,133.38	Hedypnois rhagadioloides
2012	45	1	101	D	e	Slope	Grazing	190,554.60	612,133.38	Hirschfeldia incana
2012	45	1	101	D	e	Slope	Grazing	190,554.60	612,133.38	Lotus peregrinus
2012	45	1	101	D	e	Slope	Grazing	190,554.60	612,133.38	Plantago lagopus
2012	45	1	101	D	e	Slope	Grazing	190,554.60	612,133.38	Stipa capensis
2012	45	1	101	D	e	Slope	Grazing	190,554.60	612,133.38	Trifolium clypeatum
2012	45	1	101	D	e	Slope	Grazing	190,554.60	612,133.38	Euphorbia oxyodonta
2012	46	1	101	E	a	Slope	Grazing	190,561.19	612,127.99	Adonis cupaniana
2012	46	1	101	E	a	Slope	Grazing	190,561.19	612,127.99	Chrysanthemum coronarium
2012	46	1	101	E	a	Slope	Grazing	190,561.19	612,127.99	Echium judaeum
2012	46	1	101	E	a	Slope	Grazing	190,561.19	612,127.99	Geropogon hybridus
2012	46	1	101	E	a	Slope	Grazing	190,561.19	612,127.99	Hirschfeldia incana
2012	46	1	101	E	a	Slope	Grazing	190,561.19	612,127.99	Lotus peregrinus
2012	46	1	101	E	a	Slope	Grazing	190,561.19	612,127.99	Plantago afra
2012	46	1	101	E	a	Slope	Grazing	190,561.19	612,127.99	Stipa capensis
2012	46	1	101	E	a	Slope	Grazing	190,561.19	612,127.99	Euphorbia oxyodonta
2012	47	1	101	E	b	Slope	Grazing	190,561.65	612,127.33	Arenaria leptoclados
2012	47	1	101	E	b	Slope	Grazing	190,561.65	612,127.33	Calendula arvensis
2012	47	1	101	E	b	Slope	Grazing	190,561.65	612,127.33	Chrysanthemum coronarium
2012	47	1	101	E	b	Slope	Grazing	190,561.65	612,127.33	Crepis sancta
2012	47	1	101	E	b	Slope	Grazing	190,561.65	612,127.33	Echium judaeum
2012	47	1	101	E	b	Slope	Grazing	190,561.65	612,127.33	Erodium gruinum
2012	47	1	101	E	b	Slope	Grazing	190,561.65	612,127.33	Hirschfeldia incana
2012	47	1	101	E	b	Slope	Grazing	190,561.65	612,127.33	Hordeum spontaneum
2012	47	1	101	E	b	Slope	Grazing	190,561.65	612,127.33	Lotus peregrinus
2012	47	1	101	E	b	Slope	Grazing	190,561.65	612,127.33	Pallenis spinosa
2012	47	1	101	E	b	Slope	Grazing	190,561.65	612,127.33	Stipa capensis
2012	48	1	101	E	c	Slope	Grazing	190,561.09	612,127.43	Centaurea crocodylium
2012	48	1	101	E	c	Slope	Grazing	190,561.09	612,127.43	Chrysanthemum coronarium
2012	48	1	101	E	c	Slope	Grazing	190,561.09	612,127.43	Euphorbia peplus
2012	48	1	101	E	c	Slope	Grazing	190,561.09	612,127.43	Hirschfeldia incana
2012	48	1	101	E	c	Slope	Grazing	190,561.09	612,127.43	Lotus peregrinus
2012	48	1	101	E	c	Slope	Grazing	190,561.09	612,127.43	Plantago lagopus
2012	48	1	101	E	c	Slope	Grazing	190,561.09	612,127.43	Stipa capensis
2012	48	1	101	E	c	Slope	Grazing	190,561.09	612,127.43	Trigonella monspeliaca
2012	49	1	101	E	d	Slope	Grazing	190,560.53	612,127.53	Bromus fasciculatus
2012	49	1	101	E	d	Slope	Grazing	190,560.53	612,127.53	Chrysanthemum coronarium
2012	49	1	101	E	d	Slope	Grazing	190,560.53	612,127.53	Crepis aspera
2012	49	1	101	E	d	Slope	Grazing	190,560.53	612,127.53	Echium judaeum
2012	49	1	101	E	d	Slope	Grazing	190,560.53	612,127.53	Hirschfeldia incana
2012	49	1	101	E	d	Slope	Grazing	190,560.53	612,127.53	Hordeum spontaneum
2012	49	1	101	E	d	Slope	Grazing	190,560.53	612,127.53	Medicago orbicularis
2012	49	1	101	E	d	Slope	Grazing	190,560.53	612,127.53	Plantago afra
2012	49	1	101	E	d	Slope	Grazing	190,560.53	612,127.53	Plantago lagopus
2012	49	1	101	E	d	Slope	Grazing	190,560.53	612,127.53	Stipa capensis
2012	49	1	101	E	d	Slope	Grazing	190,560.53	612,127.53	Calendula palaestina
2012	50	1	101	E	e	Slope	Grazing	190,560.99	612,126.87	Calendula arvensis
2012	50	1	101	E	e	Slope	Grazing	190,560.99	612,126.87	Hirschfeldia incana
2012	50	1	101	E	e	Slope	Grazing	190,560.99	612,126.87	Stipa capensis
2012	50	1	101	E	e	Slope	Grazing	190,560.99	612,126.87	Trigonella monspeliaca
2012	51	1	2	A	a	Slope	GrassRemoval	190,594.36	612,152.44	Ainsworthia trachycarpa
2012	51	1	2	A	a	Slope	GrassRemoval	190,594.36	612,152.44	Andrachne telephioides
2012	51	1	2	A	a	Slope	GrassRemoval	190,594.36	612,152.44	Anthemis pseudocotula
2012	51	1	2	A	a	Slope	GrassRemoval	190,594.36	612,152.44	Crepis sancta
2012	51	1	2	A	a	Slope	GrassRemoval	190,594.36	612,152.44	Geropogon hybridus
2012	51	1	2	A	a	Slope	GrassRemoval	190,594.36	612,152.44	Mercurialis annua
2012	51	1	2	A	a	Slope	GrassRemoval	190,594.36	612,152.44	Plantago afra
2012	51	1	2	A	a	Slope	GrassRemoval	190,594.36	612,152.44	Plantago lagopus
2012	51	1	2	A	a	Slope	GrassRemoval	190,594.36	612,152.44	Sedum rubens
2012	51	1	2	A	a	Slope	GrassRemoval	190,594.36	612,152.44	Euphorbia chamaepeplus
2012	51	1	2	A	a	Slope	GrassRemoval	190,594.36	612,152.44	Picris longirostris
2012	52	1	2	A	b	Slope	GrassRemoval	190,594.82	612,151.78	Ainsworthia trachycarpa
2012	52	1	2	A	b	Slope	GrassRemoval	190,594.82	612,151.78	Anagallis arvensis
2012	52	1	2	A	b	Slope	GrassRemoval	190,594.82	612,151.78	Arenaria leptoclados
2012	52	1	2	A	b	Slope	GrassRemoval	190,594.82	612,151.78	Campanula hierosolymitana
2012	52	1	2	A	b	Slope	GrassRemoval	190,594.82	612,151.78	Crupina crupinastrum
2012	52	1	2	A	b	Slope	GrassRemoval	190,594.82	612,151.78	Eryngium creticum
2012	52	1	2	A	b	Slope	GrassRemoval	190,594.82	612,151.78	Lagoecia cuminoides
2012	52	1	2	A	b	Slope	GrassRemoval	190,594.82	612,151.78	Linum strictum
2012	52	1	2	A	b	Slope	GrassRemoval	190,594.82	612,151.78	Mercurialis annua
2012	52	1	2	A	b	Slope	GrassRemoval	190,594.82	612,151.78	Plantago afra
2012	52	1	2	A	b	Slope	GrassRemoval	190,594.82	612,151.78	Torilis tenella (Delile) Reichenb.
2012	52	1	2	A	b	Slope	GrassRemoval	190,594.82	612,151.78	Euphorbia chamaepeplus
2012	52	1	2	A	b	Slope	GrassRemoval	190,594.82	612,151.78	Galium divaricatum
2012	52	1	2	A	b	Slope	GrassRemoval	190,594.82	612,151.78	Picris longirostris
2012	52	1	2	A	b	Slope	GrassRemoval	190,594.82	612,151.78	Silene nocturna
2012	53	1	2	A	c	Slope	GrassRemoval	190,594.27	612,151.88	Ainsworthia trachycarpa
2012	53	1	2	A	c	Slope	GrassRemoval	190,594.27	612,151.88	Anthemis pseudocotula
2012	53	1	2	A	c	Slope	GrassRemoval	190,594.27	612,151.88	Crepis aspera
2012	53	1	2	A	c	Slope	GrassRemoval	190,594.27	612,151.88	Crepis sancta
2012	53	1	2	A	c	Slope	GrassRemoval	190,594.27	612,151.88	Geropogon hybridus
2012	53	1	2	A	c	Slope	GrassRemoval	190,594.27	612,151.88	Lagoecia cuminoides
2012	53	1	2	A	c	Slope	GrassRemoval	190,594.27	612,151.88	Linum strictum
2012	53	1	2	A	c	Slope	GrassRemoval	190,594.27	612,151.88	Lotus peregrinus
2012	53	1	2	A	c	Slope	GrassRemoval	190,594.27	612,151.88	Mercurialis annua
2012	53	1	2	A	c	Slope	GrassRemoval	190,594.27	612,151.88	Onobrychis squarrosa
2012	53	1	2	A	c	Slope	GrassRemoval	190,594.27	612,151.88	Pallenis spinosa
2012	53	1	2	A	c	Slope	GrassRemoval	190,594.27	612,151.88	Lathyrus blepharicarpos
2012	53	1	2	A	c	Slope	GrassRemoval	190,594.27	612,151.88	Picris longirostris
2012	53	1	2	A	c	Slope	GrassRemoval	190,594.27	612,151.88	Silene nocturna
2012	54	1	2	A	d	Slope	GrassRemoval	190,593.71	612,151.98	Ainsworthia trachycarpa
2012	54	1	2	A	d	Slope	GrassRemoval	190,593.71	612,151.98	Andrachne telephioides
2012	54	1	2	A	d	Slope	GrassRemoval	190,593.71	612,151.98	Crepis aspera
2012	54	1	2	A	d	Slope	GrassRemoval	190,593.71	612,151.98	Crepis sancta
2012	54	1	2	A	d	Slope	GrassRemoval	190,593.71	612,151.98	Linum strictum
2012	54	1	2	A	d	Slope	GrassRemoval	190,593.71	612,151.98	Lotus peregrinus
2012	54	1	2	A	d	Slope	GrassRemoval	190,593.71	612,151.98	Mercurialis annua
2012	54	1	2	A	d	Slope	GrassRemoval	190,593.71	612,151.98	Onobrychis squarrosa
2012	54	1	2	A	d	Slope	GrassRemoval	190,593.71	612,151.98	Pallenis spinosa
2012	54	1	2	A	d	Slope	GrassRemoval	190,593.71	612,151.98	Plantago afra
2012	54	1	2	A	d	Slope	GrassRemoval	190,593.71	612,151.98	Sedum rubens
2012	54	1	2	A	d	Slope	GrassRemoval	190,593.71	612,151.98	Thrincia tuberosa
2012	54	1	2	A	d	Slope	GrassRemoval	190,593.71	612,151.98	Trigonella monspeliaca
2012	54	1	2	A	d	Slope	GrassRemoval	190,593.71	612,151.98	Euphorbia chamaepeplus
2012	54	1	2	A	d	Slope	GrassRemoval	190,593.71	612,151.98	Picris longirostris
2012	54	1	2	A	d	Slope	GrassRemoval	190,593.71	612,151.98	Silene nocturna
2012	55	1	2	A	e	Slope	GrassRemoval	190,594.17	612,151.32	Ainsworthia trachycarpa
2012	55	1	2	A	e	Slope	GrassRemoval	190,594.17	612,151.32	Arenaria leptoclados
2012	55	1	2	A	e	Slope	GrassRemoval	190,594.17	612,151.32	Campanula hierosolymitana
2012	55	1	2	A	e	Slope	GrassRemoval	190,594.17	612,151.32	Crepis aspera
2012	55	1	2	A	e	Slope	GrassRemoval	190,594.17	612,151.32	Crepis sancta
2012	55	1	2	A	e	Slope	GrassRemoval	190,594.17	612,151.32	Lotus peregrinus
2012	55	1	2	A	e	Slope	GrassRemoval	190,594.17	612,151.32	Medicago orbicularis
2012	55	1	2	A	e	Slope	GrassRemoval	190,594.17	612,151.32	Medicago scutellata
2012	55	1	2	A	e	Slope	GrassRemoval	190,594.17	612,151.32	Micromeria nervosa
2012	55	1	2	A	e	Slope	GrassRemoval	190,594.17	612,151.32	Plantago afra
2012	55	1	2	A	e	Slope	GrassRemoval	190,594.17	612,151.32	Sedum rubens
2012	55	1	2	A	e	Slope	GrassRemoval	190,594.17	612,151.32	Picris longirostris
2012	55	1	2	A	e	Slope	GrassRemoval	190,594.17	612,151.32	Silene nocturna
2012	56	1	2	B	a	Slope	GrassRemoval	190,601.17	612,146.21	Adonis cupaniana
2012	56	1	2	B	a	Slope	GrassRemoval	190,601.17	612,146.21	Anthemis hebronica
2012	56	1	2	B	a	Slope	GrassRemoval	190,601.17	612,146.21	Chrysanthemum coronarium
2012	56	1	2	B	a	Slope	GrassRemoval	190,601.17	612,146.21	Crepis aspera
2012	56	1	2	B	a	Slope	GrassRemoval	190,601.17	612,146.21	Crepis sancta
2012	56	1	2	B	a	Slope	GrassRemoval	190,601.17	612,146.21	Erodium gruinum
2012	56	1	2	B	a	Slope	GrassRemoval	190,601.17	612,146.21	Hedypnois rhagadioloides
2012	56	1	2	B	a	Slope	GrassRemoval	190,601.17	612,146.21	Hirschfeldia incana
2012	56	1	2	B	a	Slope	GrassRemoval	190,601.17	612,146.21	Medicago turbinata
2012	56	1	2	B	a	Slope	GrassRemoval	190,601.17	612,146.21	Onobrychis squarrosa
2012	56	1	2	B	a	Slope	GrassRemoval	190,601.17	612,146.21	Urospermum picroides
2012	57	1	2	B	b	Slope	GrassRemoval	190,601.62	612,145.56	Alkanna strigosa
2012	57	1	2	B	b	Slope	GrassRemoval	190,601.62	612,145.56	Biscutella didyma
2012	57	1	2	B	b	Slope	GrassRemoval	190,601.62	612,145.56	Calendula arvensis
2012	57	1	2	B	b	Slope	GrassRemoval	190,601.62	612,145.56	Chrysanthemum coronarium
2012	57	1	2	B	b	Slope	GrassRemoval	190,601.62	612,145.56	Erucaria hispanica
2012	57	1	2	B	b	Slope	GrassRemoval	190,601.62	612,145.56	Pisum syriacum
2012	57	1	2	B	b	Slope	GrassRemoval	190,601.62	612,145.56	Plantago lagopus
2012	57	1	2	B	b	Slope	GrassRemoval	190,601.62	612,145.56	Urospermum picroides
2012	58	1	2	B	c	Slope	GrassRemoval	190,601.07	612,145.65	Anthemis hebronica
2012	58	1	2	B	c	Slope	GrassRemoval	190,601.07	612,145.65	Chrysanthemum coronarium
2012	58	1	2	B	c	Slope	GrassRemoval	190,601.07	612,145.65	Crepis aspera
2012	58	1	2	B	c	Slope	GrassRemoval	190,601.07	612,145.65	Erodium gruinum
2012	58	1	2	B	c	Slope	GrassRemoval	190,601.07	612,145.65	Hedypnois rhagadioloides
2012	58	1	2	B	c	Slope	GrassRemoval	190,601.07	612,145.65	Hirschfeldia incana
2012	58	1	2	B	c	Slope	GrassRemoval	190,601.07	612,145.65	Medicago turbinata
2012	58	1	2	B	c	Slope	GrassRemoval	190,601.07	612,145.65	Onobrychis squarrosa
2012	58	1	2	B	c	Slope	GrassRemoval	190,601.07	612,145.65	Theligonum cynocrambe
2012	58	1	2	B	c	Slope	GrassRemoval	190,601.07	612,145.65	Urospermum picroides
2012	59	1	2	B	d	Slope	GrassRemoval	190,600.51	612,145.75	Anagallis arvensis
2012	59	1	2	B	d	Slope	GrassRemoval	190,600.51	612,145.75	Anthemis hebronica
2012	59	1	2	B	d	Slope	GrassRemoval	190,600.51	612,145.75	Avena sterilis
2012	59	1	2	B	d	Slope	GrassRemoval	190,600.51	612,145.75	Crepis aspera
2012	59	1	2	B	d	Slope	GrassRemoval	190,600.51	612,145.75	Crepis sancta
2012	59	1	2	B	d	Slope	GrassRemoval	190,600.51	612,145.75	Erodium malacoides
2012	59	1	2	B	d	Slope	GrassRemoval	190,600.51	612,145.75	Hedypnois rhagadioloides
2012	59	1	2	B	d	Slope	GrassRemoval	190,600.51	612,145.75	Hirschfeldia incana
2012	59	1	2	B	d	Slope	GrassRemoval	190,600.51	612,145.75	Lotus peregrinus
2012	59	1	2	B	d	Slope	GrassRemoval	190,600.51	612,145.75	Medicago turbinata
2012	59	1	2	B	d	Slope	GrassRemoval	190,600.51	612,145.75	Onobrychis squarrosa
2012	59	1	2	B	d	Slope	GrassRemoval	190,600.51	612,145.75	Sedum rubens
2012	59	1	2	B	d	Slope	GrassRemoval	190,600.51	612,145.75	Euphorbia oxyodonta
2012	60	1	2	B	e	Slope	GrassRemoval	190,600.97	612,145.10	Adonis cupaniana
2012	60	1	2	B	e	Slope	GrassRemoval	190,600.97	612,145.10	Anthemis hebronica
2012	60	1	2	B	e	Slope	GrassRemoval	190,600.97	612,145.10	Chrysanthemum coronarium
2012	60	1	2	B	e	Slope	GrassRemoval	190,600.97	612,145.10	Crepis aspera
2012	60	1	2	B	e	Slope	GrassRemoval	190,600.97	612,145.10	Hedypnois rhagadioloides
2012	60	1	2	B	e	Slope	GrassRemoval	190,600.97	612,145.10	Lotus peregrinus
2012	60	1	2	B	e	Slope	GrassRemoval	190,600.97	612,145.10	Medicago turbinata
2012	60	1	2	B	e	Slope	GrassRemoval	190,600.97	612,145.10	Mercurialis annua
2012	60	1	2	B	e	Slope	GrassRemoval	190,600.97	612,145.10	Stipa capensis
2012	60	1	2	B	e	Slope	GrassRemoval	190,600.97	612,145.10	Euphorbia chamaepeplus
2012	60	1	2	B	e	Slope	GrassRemoval	190,600.97	612,145.10	Reichardia tingitana
2012	60	1	2	B	e	Slope	GrassRemoval	190,600.97	612,145.10	Euphorbia oxyodonta
2012	60	1	2	B	e	Slope	GrassRemoval	190,600.97	612,145.10	Silene nocturna
2012	61	1	2	C	a	Slope	GrassRemoval	190,594.90	612,147.32	Adonis cupaniana
2012	61	1	2	C	a	Slope	GrassRemoval	190,594.90	612,147.32	Artedia squamata
2012	61	1	2	C	a	Slope	GrassRemoval	190,594.90	612,147.32	Carthamus tenuis foliosus
2012	61	1	2	C	a	Slope	GrassRemoval	190,594.90	612,147.32	Centaurea crocodylium
2012	61	1	2	C	a	Slope	GrassRemoval	190,594.90	612,147.32	Crepis aspera
2012	61	1	2	C	a	Slope	GrassRemoval	190,594.90	612,147.32	Erodium gruinum
2012	61	1	2	C	a	Slope	GrassRemoval	190,594.90	612,147.32	Geropogon hybridus
2012	61	1	2	C	a	Slope	GrassRemoval	190,594.90	612,147.32	Hirschfeldia incana
2012	61	1	2	C	a	Slope	GrassRemoval	190,594.90	612,147.32	Lotus peregrinus
2012	61	1	2	C	a	Slope	GrassRemoval	190,594.90	612,147.32	Medicago scutellata
2012	61	1	2	C	a	Slope	GrassRemoval	190,594.90	612,147.32	Medicago turbinata
2012	61	1	2	C	a	Slope	GrassRemoval	190,594.90	612,147.32	Mercurialis annua
2012	61	1	2	C	a	Slope	GrassRemoval	190,594.90	612,147.32	Onobrychis squarrosa
2012	61	1	2	C	a	Slope	GrassRemoval	190,594.90	612,147.32	Pallenis spinosa
2012	61	1	2	C	a	Slope	GrassRemoval	190,594.90	612,147.32	Plantago cretica
2012	61	1	2	C	a	Slope	GrassRemoval	190,594.90	612,147.32	Plantago lagopus
2012	61	1	2	C	a	Slope	GrassRemoval	190,594.90	612,147.32	Urospermum picroides
2012	61	1	2	C	a	Slope	GrassRemoval	190,594.90	612,147.32	Euphorbia chamaepeplus
2012	62	1	2	C	b	Slope	GrassRemoval	190,595.36	612,146.66	Adonis cupaniana
2012	62	1	2	C	b	Slope	GrassRemoval	190,595.36	612,146.66	Anthemis hebronica
2012	62	1	2	C	b	Slope	GrassRemoval	190,595.36	612,146.66	Chrysanthemum coronarium
2012	62	1	2	C	b	Slope	GrassRemoval	190,595.36	612,146.66	Crepis sancta
2012	62	1	2	C	b	Slope	GrassRemoval	190,595.36	612,146.66	Erodium gruinum
2012	62	1	2	C	b	Slope	GrassRemoval	190,595.36	612,146.66	Hirschfeldia incana
2012	62	1	2	C	b	Slope	GrassRemoval	190,595.36	612,146.66	Linum strictum
2012	62	1	2	C	b	Slope	GrassRemoval	190,595.36	612,146.66	Medicago scutellata
2012	62	1	2	C	b	Slope	GrassRemoval	190,595.36	612,146.66	Mercurialis annua
2012	62	1	2	C	b	Slope	GrassRemoval	190,595.36	612,146.66	Onobrychis squarrosa
2012	62	1	2	C	b	Slope	GrassRemoval	190,595.36	612,146.66	Pallenis spinosa
2012	62	1	2	C	b	Slope	GrassRemoval	190,595.36	612,146.66	Plantago lagopus
2012	62	1	2	C	b	Slope	GrassRemoval	190,595.36	612,146.66	Euphorbia oxyodonta
2012	62	1	2	C	b	Slope	GrassRemoval	190,595.36	612,146.66	Campanula sp.
2012	62	1	2	C	b	Slope	GrassRemoval	190,595.36	612,146.66	Silene nocturna
2012	63	1	2	C	c	Slope	GrassRemoval	190,594.80	612,146.76	Adonis cupaniana
2012	63	1	2	C	c	Slope	GrassRemoval	190,594.80	612,146.76	Asphodelus ramosus
2012	63	1	2	C	c	Slope	GrassRemoval	190,594.80	612,146.76	Biscutella didyma
2012	63	1	2	C	c	Slope	GrassRemoval	190,594.80	612,146.76	Carthamus tenuis foliosus
2012	63	1	2	C	c	Slope	GrassRemoval	190,594.80	612,146.76	Chrysanthemum coronarium
2012	63	1	2	C	c	Slope	GrassRemoval	190,594.80	612,146.76	Erodium gruinum
2012	63	1	2	C	c	Slope	GrassRemoval	190,594.80	612,146.76	Erodium malacoides
2012	63	1	2	C	c	Slope	GrassRemoval	190,594.80	612,146.76	Hirschfeldia incana
2012	63	1	2	C	c	Slope	GrassRemoval	190,594.80	612,146.76	Medicago turbinata
2012	63	1	2	C	c	Slope	GrassRemoval	190,594.80	612,146.76	Mercurialis annua
2012	63	1	2	C	c	Slope	GrassRemoval	190,594.80	612,146.76	Onobrychis squarrosa
2012	63	1	2	C	c	Slope	GrassRemoval	190,594.80	612,146.76	Pallenis spinosa
2012	63	1	2	C	c	Slope	GrassRemoval	190,594.80	612,146.76	Euphorbia oxyodonta
2012	64	1	2	C	d	Slope	GrassRemoval	190,594.24	612,146.86	Adonis cupaniana
2012	64	1	2	C	d	Slope	GrassRemoval	190,594.24	612,146.86	Anemone coronaria
2012	64	1	2	C	d	Slope	GrassRemoval	190,594.24	612,146.86	Biscutella didyma
2012	64	1	2	C	d	Slope	GrassRemoval	190,594.24	612,146.86	Erodium gruinum
2012	64	1	2	C	d	Slope	GrassRemoval	190,594.24	612,146.86	Hedypnois rhagadioloides
2012	64	1	2	C	d	Slope	GrassRemoval	190,594.24	612,146.86	Lagoecia cuminoides
2012	64	1	2	C	d	Slope	GrassRemoval	190,594.24	612,146.86	Lotus peregrinus
2012	64	1	2	C	d	Slope	GrassRemoval	190,594.24	612,146.86	Medicago turbinata
2012	64	1	2	C	d	Slope	GrassRemoval	190,594.24	612,146.86	Mercurialis annua
2012	64	1	2	C	d	Slope	GrassRemoval	190,594.24	612,146.86	Onobrychis squarrosa
2012	65	1	2	C	e	Slope	GrassRemoval	190,594.70	612,146.20	Adonis cupaniana
2012	65	1	2	C	e	Slope	GrassRemoval	190,594.70	612,146.20	Anthemis hebronica
2012	65	1	2	C	e	Slope	GrassRemoval	190,594.70	612,146.20	Crepis aspera
2012	65	1	2	C	e	Slope	GrassRemoval	190,594.70	612,146.20	Erodium gruinum
2012	65	1	2	C	e	Slope	GrassRemoval	190,594.70	612,146.20	Hirschfeldia incana
2012	65	1	2	C	e	Slope	GrassRemoval	190,594.70	612,146.20	Lotus peregrinus
2012	65	1	2	C	e	Slope	GrassRemoval	190,594.70	612,146.20	Medicago turbinata
2012	65	1	2	C	e	Slope	GrassRemoval	190,594.70	612,146.20	Onobrychis squarrosa
2012	65	1	2	C	e	Slope	GrassRemoval	190,594.70	612,146.20	Plantago afra
2012	65	1	2	C	e	Slope	GrassRemoval	190,594.70	612,146.20	Torilis tenella (Delile) Reichenb.
2012	65	1	2	C	e	Slope	GrassRemoval	190,594.70	612,146.20	Campanula sp.
2012	66	1	2	D	a	Slope	GrassRemoval	190,590.43	612,149.68	Anagallis arvensis
2012	66	1	2	D	a	Slope	GrassRemoval	190,590.43	612,149.68	Astragalus hamosus
2012	66	1	2	D	a	Slope	GrassRemoval	190,590.43	612,149.68	Chrysanthemum coronarium
2012	66	1	2	D	a	Slope	GrassRemoval	190,590.43	612,149.68	Crepis sancta
2012	66	1	2	D	a	Slope	GrassRemoval	190,590.43	612,149.68	Hirschfeldia incana
2012	66	1	2	D	a	Slope	GrassRemoval	190,590.43	612,149.68	Linum strictum
2012	66	1	2	D	a	Slope	GrassRemoval	190,590.43	612,149.68	Medicago orbicularis
2012	66	1	2	D	a	Slope	GrassRemoval	190,590.43	612,149.68	Medicago turbinata
2012	66	1	2	D	a	Slope	GrassRemoval	190,590.43	612,149.68	Mercurialis annua
2012	66	1	2	D	a	Slope	GrassRemoval	190,590.43	612,149.68	Onobrychis squarrosa
2012	66	1	2	D	a	Slope	GrassRemoval	190,590.43	612,149.68	Ornithogalum narbonense
2012	66	1	2	D	a	Slope	GrassRemoval	190,590.43	612,149.68	Pallenis spinosa
2012	66	1	2	D	a	Slope	GrassRemoval	190,590.43	612,149.68	Plantago afra
2012	66	1	2	D	a	Slope	GrassRemoval	190,590.43	612,149.68	Theligonum cynocrambe
2012	66	1	2	D	a	Slope	GrassRemoval	190,590.43	612,149.68	Thrincia tuberosa
2012	66	1	2	D	a	Slope	GrassRemoval	190,590.43	612,149.68	Ononis viscosa
2012	66	1	2	D	a	Slope	GrassRemoval	190,590.43	612,149.68	Euphorbia oxyodonta
2012	66	1	2	D	a	Slope	GrassRemoval	190,590.43	612,149.68	Euphorbia aulacosperma
2012	67	1	2	D	b	Slope	GrassRemoval	190,590.89	612,149.03	Andrachne telephioides
2012	67	1	2	D	b	Slope	GrassRemoval	190,590.89	612,149.03	Chrysanthemum coronarium
2012	67	1	2	D	b	Slope	GrassRemoval	190,590.89	612,149.03	Crepis sancta
2012	67	1	2	D	b	Slope	GrassRemoval	190,590.89	612,149.03	Linum strictum
2012	67	1	2	D	b	Slope	GrassRemoval	190,590.89	612,149.03	Mercurialis annua
2012	67	1	2	D	b	Slope	GrassRemoval	190,590.89	612,149.03	Onobrychis squarrosa
2012	67	1	2	D	b	Slope	GrassRemoval	190,590.89	612,149.03	Pallenis spinosa
2012	67	1	2	D	b	Slope	GrassRemoval	190,590.89	612,149.03	Plantago afra
2012	67	1	2	D	b	Slope	GrassRemoval	190,590.89	612,149.03	Plantago lagopus
2012	67	1	2	D	b	Slope	GrassRemoval	190,590.89	612,149.03	Torilis tenella (Delile) Reichenb.
2012	67	1	2	D	b	Slope	GrassRemoval	190,590.89	612,149.03	Picris longirostris
2012	67	1	2	D	b	Slope	GrassRemoval	190,590.89	612,149.03	Thesium bergeri
2012	67	1	2	D	b	Slope	GrassRemoval	190,590.89	612,149.03	Silene nocturna
2012	68	1	2	D	c	Slope	GrassRemoval	190,590.22	612,149.29	Anagallis arvensis
2012	68	1	2	D	c	Slope	GrassRemoval	190,590.22	612,149.29	Anthemis pseudocotula
2012	68	1	2	D	c	Slope	GrassRemoval	190,590.22	612,149.29	Chrysanthemum coronarium
2012	68	1	2	D	c	Slope	GrassRemoval	190,590.22	612,149.29	Erodium gruinum
2012	68	1	2	D	c	Slope	GrassRemoval	190,590.22	612,149.29	Lotus peregrinus
2012	68	1	2	D	c	Slope	GrassRemoval	190,590.22	612,149.29	Medicago scutellata
2012	68	1	2	D	c	Slope	GrassRemoval	190,590.22	612,149.29	Medicago turbinata
2012	68	1	2	D	c	Slope	GrassRemoval	190,590.22	612,149.29	Mercurialis annua
2012	68	1	2	D	c	Slope	GrassRemoval	190,590.22	612,149.29	Onobrychis squarrosa
2012	68	1	2	D	c	Slope	GrassRemoval	190,590.22	612,149.29	Pallenis spinosa
2012	69	1	2	D	d	Slope	GrassRemoval	190,589.78	612,149.22	Anthemis hebronica
2012	69	1	2	D	d	Slope	GrassRemoval	190,589.78	612,149.22	Centaurea crocodylium
2012	69	1	2	D	d	Slope	GrassRemoval	190,589.78	612,149.22	Erodium gruinum
2012	69	1	2	D	d	Slope	GrassRemoval	190,589.78	612,149.22	Hirschfeldia incana
2012	69	1	2	D	d	Slope	GrassRemoval	190,589.78	612,149.22	Linum strictum
2012	69	1	2	D	d	Slope	GrassRemoval	190,589.78	612,149.22	Medicago scutellata
2012	69	1	2	D	d	Slope	GrassRemoval	190,589.78	612,149.22	Medicago turbinata
2012	69	1	2	D	d	Slope	GrassRemoval	190,589.78	612,149.22	Onobrychis squarrosa
2012	69	1	2	D	d	Slope	GrassRemoval	190,589.78	612,149.22	Plantago cretica
2012	69	1	2	D	d	Slope	GrassRemoval	190,589.78	612,149.22	Sedum rubens
2012	69	1	2	D	d	Slope	GrassRemoval	190,589.78	612,149.22	Trifolium clusii
2012	70	1	2	D	e	Slope	GrassRemoval	190,590.48	612,148.74	Allium stamineum
2012	70	1	2	D	e	Slope	GrassRemoval	190,590.48	612,148.74	Anagallis arvensis
2012	70	1	2	D	e	Slope	GrassRemoval	190,590.48	612,148.74	Arenaria leptoclados
2012	70	1	2	D	e	Slope	GrassRemoval	190,590.48	612,148.74	Calendula arvensis
2012	70	1	2	D	e	Slope	GrassRemoval	190,590.48	612,148.74	Carthamus tenuis foliosus
2012	70	1	2	D	e	Slope	GrassRemoval	190,590.48	612,148.74	Chrysanthemum coronarium
2012	70	1	2	D	e	Slope	GrassRemoval	190,590.48	612,148.74	Crepis aspera
2012	70	1	2	D	e	Slope	GrassRemoval	190,590.48	612,148.74	Crepis sancta
2012	70	1	2	D	e	Slope	GrassRemoval	190,590.48	612,148.74	Erodium gruinum
2012	70	1	2	D	e	Slope	GrassRemoval	190,590.48	612,148.74	Erodium malacoides
2012	70	1	2	D	e	Slope	GrassRemoval	190,590.48	612,148.74	Geropogon hybridus
2012	70	1	2	D	e	Slope	GrassRemoval	190,590.48	612,148.74	Linum strictum
2012	70	1	2	D	e	Slope	GrassRemoval	190,590.48	612,148.74	Lotus peregrinus
2012	70	1	2	D	e	Slope	GrassRemoval	190,590.48	612,148.74	Malva parviflora
2012	70	1	2	D	e	Slope	GrassRemoval	190,590.48	612,148.74	Medicago turbinata
2012	70	1	2	D	e	Slope	GrassRemoval	190,590.48	612,148.74	Mercurialis annua
2012	70	1	2	D	e	Slope	GrassRemoval	190,590.48	612,148.74	Onobrychis squarrosa
2012	70	1	2	D	e	Slope	GrassRemoval	190,590.48	612,148.74	Pallenis spinosa
2012	70	1	2	D	e	Slope	GrassRemoval	190,590.48	612,148.74	Sedum rubens
2012	70	1	2	D	e	Slope	GrassRemoval	190,590.48	612,148.74	Euphorbia chamaepeplus
2012	71	1	2	E	a	Slope	GrassRemoval	190,594.61	612,141.62	Hedypnois rhagadioloides
2012	71	1	2	E	a	Slope	GrassRemoval	190,594.61	612,141.62	Hirschfeldia incana
2012	71	1	2	E	a	Slope	GrassRemoval	190,594.61	612,141.62	Lotus peregrinus
2012	71	1	2	E	a	Slope	GrassRemoval	190,594.61	612,141.62	Mercurialis annua
2012	71	1	2	E	a	Slope	GrassRemoval	190,594.61	612,141.62	Onobrychis squarrosa
2012	71	1	2	E	a	Slope	GrassRemoval	190,594.61	612,141.62	Plantago afra
2012	71	1	2	E	a	Slope	GrassRemoval	190,594.61	612,141.62	Theligonum cynocrambe
2012	71	1	2	E	a	Slope	GrassRemoval	190,594.61	612,141.62	Torilis tenella (Delile) Reichenb.
2012	71	1	2	E	a	Slope	GrassRemoval	190,594.61	612,141.62	Urospermum picroides
2012	71	1	2	E	a	Slope	GrassRemoval	190,594.61	612,141.62	Ononis viscosa
2012	71	1	2	E	a	Slope	GrassRemoval	190,594.61	612,141.62	Euphorbia oxyodonta
2012	71	1	2	E	a	Slope	GrassRemoval	190,594.61	612,141.62	Silene nocturna
2012	72	1	2	E	b	Slope	GrassRemoval	190,595.07	612,140.97	Anagallis arvensis
2012	72	1	2	E	b	Slope	GrassRemoval	190,595.07	612,140.97	Hymenocarpos circinnatus
2012	72	1	2	E	b	Slope	GrassRemoval	190,595.07	612,140.97	Linum pubescens
2012	72	1	2	E	b	Slope	GrassRemoval	190,595.07	612,140.97	Linum strictum
2012	72	1	2	E	b	Slope	GrassRemoval	190,595.07	612,140.97	Lotus peregrinus
2012	72	1	2	E	b	Slope	GrassRemoval	190,595.07	612,140.97	Medicago polymorpha
2012	72	1	2	E	b	Slope	GrassRemoval	190,595.07	612,140.97	Onobrychis squarrosa
2012	72	1	2	E	b	Slope	GrassRemoval	190,595.07	612,140.97	Pallenis spinosa
2012	72	1	2	E	b	Slope	GrassRemoval	190,595.07	612,140.97	Plantago afra
2012	72	1	2	E	b	Slope	GrassRemoval	190,595.07	612,140.97	Plantago lagopus
2012	72	1	2	E	b	Slope	GrassRemoval	190,595.07	612,140.97	Thrincia tuberosa
2012	72	1	2	E	b	Slope	GrassRemoval	190,595.07	612,140.97	Torilis tenella (Delile) Reichenb.
2012	72	1	2	E	b	Slope	GrassRemoval	190,595.07	612,140.97	Euphorbia oxyodonta
2012	73	1	2	E	c	Slope	GrassRemoval	190,594.51	612,141.06	Anagallis arvensis
2012	73	1	2	E	c	Slope	GrassRemoval	190,594.51	612,141.06	Anemone coronaria
2012	73	1	2	E	c	Slope	GrassRemoval	190,594.51	612,141.06	Biscutella didyma
2012	73	1	2	E	c	Slope	GrassRemoval	190,594.51	612,141.06	Linum pubescens
2012	73	1	2	E	c	Slope	GrassRemoval	190,594.51	612,141.06	Linum strictum
2012	73	1	2	E	c	Slope	GrassRemoval	190,594.51	612,141.06	Lotus peregrinus
2012	73	1	2	E	c	Slope	GrassRemoval	190,594.51	612,141.06	Plantago afra
2012	73	1	2	E	c	Slope	GrassRemoval	190,594.51	612,141.06	Plantago lagopus
2012	73	1	2	E	c	Slope	GrassRemoval	190,594.51	612,141.06	Trifolium cherleri
2012	74	1	2	E	d	Slope	GrassRemoval	190,593.96	612,141.16	Adonis cupaniana
2012	74	1	2	E	d	Slope	GrassRemoval	190,593.96	612,141.16	Linum pubescens
2012	74	1	2	E	d	Slope	GrassRemoval	190,593.96	612,141.16	Linum strictum
2012	74	1	2	E	d	Slope	GrassRemoval	190,593.96	612,141.16	Onobrychis squarrosa
2012	74	1	2	E	d	Slope	GrassRemoval	190,593.96	612,141.16	Plantago afra
2012	74	1	2	E	d	Slope	GrassRemoval	190,593.96	612,141.16	Thrincia tuberosa
2012	74	1	2	E	d	Slope	GrassRemoval	190,593.96	612,141.16	Trifolium cherleri
2012	74	1	2	E	d	Slope	GrassRemoval	190,593.96	612,141.16	Trifolium clusii
2012	74	1	2	E	d	Slope	GrassRemoval	190,593.96	612,141.16	Picris longirostris
2012	75	1	2	E	e	Slope	GrassRemoval	190,594.42	612,140.51	Anagallis arvensis
2012	75	1	2	E	e	Slope	GrassRemoval	190,594.42	612,140.51	Anthemis hebronica
2012	75	1	2	E	e	Slope	GrassRemoval	190,594.42	612,140.51	Biscutella didyma
2012	75	1	2	E	e	Slope	GrassRemoval	190,594.42	612,140.51	Linum pubescens
2012	75	1	2	E	e	Slope	GrassRemoval	190,594.42	612,140.51	Linum strictum
2012	75	1	2	E	e	Slope	GrassRemoval	190,594.42	612,140.51	Lotus peregrinus
2012	75	1	2	E	e	Slope	GrassRemoval	190,594.42	612,140.51	Medicago polymorpha
2012	75	1	2	E	e	Slope	GrassRemoval	190,594.42	612,140.51	Mercurialis annua
2012	75	1	2	E	e	Slope	GrassRemoval	190,594.42	612,140.51	Onobrychis squarrosa
2012	75	1	2	E	e	Slope	GrassRemoval	190,594.42	612,140.51	Plantago lagopus
2012	75	1	2	E	e	Slope	GrassRemoval	190,594.42	612,140.51	Thrincia tuberosa
2012	75	1	2	E	e	Slope	GrassRemoval	190,594.42	612,140.51	Trifolium campestre
2012	75	1	2	E	e	Slope	GrassRemoval	190,594.42	612,140.51	Trifolium cherleri
2012	75	1	2	E	e	Slope	GrassRemoval	190,594.42	612,140.51	Urospermum picroides
2012	75	1	2	E	e	Slope	GrassRemoval	190,594.42	612,140.51	Picris longirostris
2012	76	2	5	A	a	Slope	GrassRemoval	190,686.12	611,963.72	Anthemis pseudocotula
2012	76	2	5	A	a	Slope	GrassRemoval	190,686.12	611,963.72	Biscutella didyma
2012	76	2	5	A	a	Slope	GrassRemoval	190,686.12	611,963.72	Carthamus tenuis foliosus
2012	76	2	5	A	a	Slope	GrassRemoval	190,686.12	611,963.72	Crepis aspera
2012	76	2	5	A	a	Slope	GrassRemoval	190,686.12	611,963.72	Erodium gruinum
2012	76	2	5	A	a	Slope	GrassRemoval	190,686.12	611,963.72	Filago pyramidata
2012	76	2	5	A	a	Slope	GrassRemoval	190,686.12	611,963.72	Helianthemum salicifolium
2012	76	2	5	A	a	Slope	GrassRemoval	190,686.12	611,963.72	Hymenocarpos circinnatus
2012	76	2	5	A	a	Slope	GrassRemoval	190,686.12	611,963.72	Linum strictum
2012	76	2	5	A	a	Slope	GrassRemoval	190,686.12	611,963.72	Medicago polymorpha
2012	76	2	5	A	a	Slope	GrassRemoval	190,686.12	611,963.72	Medicago turbinata
2012	76	2	5	A	a	Slope	GrassRemoval	190,686.12	611,963.72	Onobrychis squarrosa
2012	76	2	5	A	a	Slope	GrassRemoval	190,686.12	611,963.72	Pallenis spinosa
2012	76	2	5	A	a	Slope	GrassRemoval	190,686.12	611,963.72	Pimpinella cretica
2012	76	2	5	A	a	Slope	GrassRemoval	190,686.12	611,963.72	Trifolium purpureum
2012	76	2	5	A	a	Slope	GrassRemoval	190,686.12	611,963.72	Trigonella monspeliaca
2012	76	2	5	A	a	Slope	GrassRemoval	190,686.12	611,963.72	Urospermum picroides
2012	76	2	5	A	a	Slope	GrassRemoval	190,686.12	611,963.72	Picris longirostris
2012	77	2	5	A	b	Slope	GrassRemoval	190,686.44	611,963.48	Anemone coronaria
2012	77	2	5	A	b	Slope	GrassRemoval	190,686.44	611,963.48	Anthemis pseudocotula
2012	77	2	5	A	b	Slope	GrassRemoval	190,686.44	611,963.48	Biscutella didyma
2012	77	2	5	A	b	Slope	GrassRemoval	190,686.44	611,963.48	Campanula erinus
2012	77	2	5	A	b	Slope	GrassRemoval	190,686.44	611,963.48	Eryngium creticum
2012	77	2	5	A	b	Slope	GrassRemoval	190,686.44	611,963.48	Filago pyramidata
2012	77	2	5	A	b	Slope	GrassRemoval	190,686.44	611,963.48	Gagea commutata
2012	77	2	5	A	b	Slope	GrassRemoval	190,686.44	611,963.48	Galium setaceum decaisnei
2012	77	2	5	A	b	Slope	GrassRemoval	190,686.44	611,963.48	Helianthemum salicifolium
2012	77	2	5	A	b	Slope	GrassRemoval	190,686.44	611,963.48	Linum strictum
2012	77	2	5	A	b	Slope	GrassRemoval	190,686.44	611,963.48	Micromeria nervosa
2012	77	2	5	A	b	Slope	GrassRemoval	190,686.44	611,963.48	Pallenis spinosa
2012	77	2	5	A	b	Slope	GrassRemoval	190,686.44	611,963.48	Plantago afra
2012	77	2	5	A	b	Slope	GrassRemoval	190,686.44	611,963.48	Psilurus incurvus
2012	77	2	5	A	b	Slope	GrassRemoval	190,686.44	611,963.48	Ranunculus asiaticus
2012	77	2	5	A	b	Slope	GrassRemoval	190,686.44	611,963.48	Trifolium campestre
2012	77	2	5	A	b	Slope	GrassRemoval	190,686.44	611,963.48	Velezia rigida
2012	77	2	5	A	b	Slope	GrassRemoval	190,686.44	611,963.48	Vulpia ciliata
2012	77	2	5	A	b	Slope	GrassRemoval	190,686.44	611,963.48	Euphorbia chamaepeplus
2012	77	2	5	A	b	Slope	GrassRemoval	190,686.44	611,963.48	Reichardia tingitana
2012	77	2	5	A	b	Slope	GrassRemoval	190,686.44	611,963.48	Trifolium clusii
2012	77	2	5	A	b	Slope	GrassRemoval	190,686.44	611,963.48	Picris longirostris
2012	78	2	5	A	c	Slope	GrassRemoval	190,686.21	611,963.16	Anthemis hebronica
2012	78	2	5	A	c	Slope	GrassRemoval	190,686.21	611,963.16	Biscutella didyma
2012	78	2	5	A	c	Slope	GrassRemoval	190,686.21	611,963.16	Centaurea crocodylium
2012	78	2	5	A	c	Slope	GrassRemoval	190,686.21	611,963.16	Chrysanthemum coronarium
2012	78	2	5	A	c	Slope	GrassRemoval	190,686.21	611,963.16	Crepis aspera
2012	78	2	5	A	c	Slope	GrassRemoval	190,686.21	611,963.16	Ferula communis
2012	78	2	5	A	c	Slope	GrassRemoval	190,686.21	611,963.16	Galium setaceum decaisnei
2012	78	2	5	A	c	Slope	GrassRemoval	190,686.21	611,963.16	Hedypnois rhagadioloides
2012	78	2	5	A	c	Slope	GrassRemoval	190,686.21	611,963.16	Hyparrhenia hirta
2012	78	2	5	A	c	Slope	GrassRemoval	190,686.21	611,963.16	Linum strictum
2012	78	2	5	A	c	Slope	GrassRemoval	190,686.21	611,963.16	Lotus peregrinus
2012	78	2	5	A	c	Slope	GrassRemoval	190,686.21	611,963.16	Medicago polymorpha
2012	78	2	5	A	c	Slope	GrassRemoval	190,686.21	611,963.16	Theligonum cynocrambe
2012	78	2	5	A	c	Slope	GrassRemoval	190,686.21	611,963.16	Vulpia ciliata
2012	79	2	5	A	d	Slope	GrassRemoval	190,685.65	611,963.07	Anemone coronaria
2012	79	2	5	A	d	Slope	GrassRemoval	190,685.65	611,963.07	Anthemis hebronica
2012	79	2	5	A	d	Slope	GrassRemoval	190,685.65	611,963.07	Crepis aspera
2012	79	2	5	A	d	Slope	GrassRemoval	190,685.65	611,963.07	Crepis sancta
2012	79	2	5	A	d	Slope	GrassRemoval	190,685.65	611,963.07	Filago pyramidata
2012	79	2	5	A	d	Slope	GrassRemoval	190,685.65	611,963.07	Helianthemum salicifolium
2012	79	2	5	A	d	Slope	GrassRemoval	190,685.65	611,963.07	Linum strictum
2012	79	2	5	A	d	Slope	GrassRemoval	190,685.65	611,963.07	Lotus peregrinus
2012	79	2	5	A	d	Slope	GrassRemoval	190,685.65	611,963.07	Medicago turbinata
2012	79	2	5	A	d	Slope	GrassRemoval	190,685.65	611,963.07	Plantago afra
2012	79	2	5	A	d	Slope	GrassRemoval	190,685.65	611,963.07	Vulpia ciliata
2012	79	2	5	A	d	Slope	GrassRemoval	190,685.65	611,963.07	Euphorbia chamaepeplus
2012	79	2	5	A	d	Slope	GrassRemoval	190,685.65	611,963.07	Scilla autumnalis
2012	79	2	5	A	d	Slope	GrassRemoval	190,685.65	611,963.07	Silene nocturna
2012	80	2	5	A	e	Slope	GrassRemoval	190,686.30	611,962.60	Anthemis hebronica
2012	80	2	5	A	e	Slope	GrassRemoval	190,686.30	611,962.60	Biscutella didyma
2012	80	2	5	A	e	Slope	GrassRemoval	190,686.30	611,962.60	Crepis aspera
2012	80	2	5	A	e	Slope	GrassRemoval	190,686.30	611,962.60	Crepis sancta
2012	80	2	5	A	e	Slope	GrassRemoval	190,686.30	611,962.60	Filago pyramidata
2012	80	2	5	A	e	Slope	GrassRemoval	190,686.30	611,962.60	Galium setaceum decaisnei
2012	80	2	5	A	e	Slope	GrassRemoval	190,686.30	611,962.60	Heliotropium rotundifolium
2012	80	2	5	A	e	Slope	GrassRemoval	190,686.30	611,962.60	Hirschfeldia incana
2012	80	2	5	A	e	Slope	GrassRemoval	190,686.30	611,962.60	Linum strictum
2012	80	2	5	A	e	Slope	GrassRemoval	190,686.30	611,962.60	Lotus peregrinus
2012	80	2	5	A	e	Slope	GrassRemoval	190,686.30	611,962.60	Micromeria nervosa
2012	80	2	5	A	e	Slope	GrassRemoval	190,686.30	611,962.60	Pimpinella cretica
2012	80	2	5	A	e	Slope	GrassRemoval	190,686.30	611,962.60	Plantago afra
2012	80	2	5	A	e	Slope	GrassRemoval	190,686.30	611,962.60	Unknown Geophyte
2012	80	2	5	A	e	Slope	GrassRemoval	190,686.30	611,962.60	Picris longirostris
2012	81	2	5	B	a	Slope	GrassRemoval	190,691.12	611,956.99	Anthemis hebronica
2012	81	2	5	B	a	Slope	GrassRemoval	190,691.12	611,956.99	Astragalus sp.
2012	81	2	5	B	a	Slope	GrassRemoval	190,691.12	611,956.99	Chrysanthemum coronarium
2012	81	2	5	B	a	Slope	GrassRemoval	190,691.12	611,956.99	Crepis aspera
2012	81	2	5	B	a	Slope	GrassRemoval	190,691.12	611,956.99	Crepis sancta
2012	81	2	5	B	a	Slope	GrassRemoval	190,691.12	611,956.99	Crupina crupinastrum
2012	81	2	5	B	a	Slope	GrassRemoval	190,691.12	611,956.99	Erodium malacoides
2012	81	2	5	B	a	Slope	GrassRemoval	190,691.12	611,956.99	Filago pyramidata
2012	81	2	5	B	a	Slope	GrassRemoval	190,691.12	611,956.99	Geropogon hybridus
2012	81	2	5	B	a	Slope	GrassRemoval	190,691.12	611,956.99	Hedypnois rhagadioloides
2012	81	2	5	B	a	Slope	GrassRemoval	190,691.12	611,956.99	Hirschfeldia incana
2012	81	2	5	B	a	Slope	GrassRemoval	190,691.12	611,956.99	Lotus peregrinus
2012	81	2	5	B	a	Slope	GrassRemoval	190,691.12	611,956.99	Micromeria nervosa
2012	81	2	5	B	a	Slope	GrassRemoval	190,691.12	611,956.99	Ornithogalum narbonense
2012	81	2	5	B	a	Slope	GrassRemoval	190,691.12	611,956.99	Plantago afra
2012	81	2	5	B	a	Slope	GrassRemoval	190,691.12	611,956.99	Plantago lagopus
2012	81	2	5	B	a	Slope	GrassRemoval	190,691.12	611,956.99	Theligonum cynocrambe
2012	81	2	5	B	a	Slope	GrassRemoval	190,691.12	611,956.99	Thrincia tuberosa
2012	81	2	5	B	a	Slope	GrassRemoval	190,691.12	611,956.99	Torilis tenella (Delile) Reichenb.
2012	81	2	5	B	a	Slope	GrassRemoval	190,691.12	611,956.99	Reichardia intermedia
2012	81	2	5	B	a	Slope	GrassRemoval	190,691.12	611,956.99	Euphorbia oxyodonta
2012	81	2	5	B	a	Slope	GrassRemoval	190,691.12	611,956.99	Trifolium clusii
2012	81	2	5	B	a	Slope	GrassRemoval	190,691.12	611,956.99	Silene nocturna
2012	82	2	5	B	b	Slope	GrassRemoval	190,691.77	611,956.52	Anthemis pseudocotula
2012	82	2	5	B	b	Slope	GrassRemoval	190,691.77	611,956.52	Chrysanthemum coronarium
2012	82	2	5	B	b	Slope	GrassRemoval	190,691.77	611,956.52	Crepis aspera
2012	82	2	5	B	b	Slope	GrassRemoval	190,691.77	611,956.52	Crepis sancta
2012	82	2	5	B	b	Slope	GrassRemoval	190,691.77	611,956.52	Cuscuta sp.
2012	82	2	5	B	b	Slope	GrassRemoval	190,691.77	611,956.52	Erodium malacoides
2012	82	2	5	B	b	Slope	GrassRemoval	190,691.77	611,956.52	Filago pyramidata
2012	82	2	5	B	b	Slope	GrassRemoval	190,691.77	611,956.52	Gagea commutata
2012	82	2	5	B	b	Slope	GrassRemoval	190,691.77	611,956.52	Hedypnois rhagadioloides
2012	82	2	5	B	b	Slope	GrassRemoval	190,691.77	611,956.52	Helianthemum salicifolium
2012	82	2	5	B	b	Slope	GrassRemoval	190,691.77	611,956.52	Hirschfeldia incana
2012	82	2	5	B	b	Slope	GrassRemoval	190,691.77	611,956.52	Lotus peregrinus
2012	82	2	5	B	b	Slope	GrassRemoval	190,691.77	611,956.52	Medicago coronata
2012	82	2	5	B	b	Slope	GrassRemoval	190,691.77	611,956.52	Medicago polymorpha
2012	82	2	5	B	b	Slope	GrassRemoval	190,691.77	611,956.52	Medicago turbinata
2012	82	2	5	B	b	Slope	GrassRemoval	190,691.77	611,956.52	Onobrychis squarrosa
2012	82	2	5	B	b	Slope	GrassRemoval	190,691.77	611,956.52	Pallenis spinosa
2012	82	2	5	B	b	Slope	GrassRemoval	190,691.77	611,956.52	Phagnalon rupestre
2012	82	2	5	B	b	Slope	GrassRemoval	190,691.77	611,956.52	Plantago lagopus
2012	82	2	5	B	b	Slope	GrassRemoval	190,691.77	611,956.52	Psilurus incurvus
2012	82	2	5	B	b	Slope	GrassRemoval	190,691.77	611,956.52	Pterocephalus plumosus
2012	82	2	5	B	b	Slope	GrassRemoval	190,691.77	611,956.52	Rhagadiolus stellatus
2012	82	2	5	B	b	Slope	GrassRemoval	190,691.77	611,956.52	Torilis tenella (Delile) Reichenb.
2012	82	2	5	B	b	Slope	GrassRemoval	190,691.77	611,956.52	Trifolium campestre
2012	82	2	5	B	b	Slope	GrassRemoval	190,691.77	611,956.52	Trifolium scabrum
2012	82	2	5	B	b	Slope	GrassRemoval	190,691.77	611,956.52	Trifolium stellatum
2012	82	2	5	B	b	Slope	GrassRemoval	190,691.77	611,956.52	Trigonella monspeliaca
2012	82	2	5	B	b	Slope	GrassRemoval	190,691.77	611,956.52	Urospermum picroides
2012	82	2	5	B	b	Slope	GrassRemoval	190,691.77	611,956.52	Vulpia ciliata
2012	82	2	5	B	b	Slope	GrassRemoval	190,691.77	611,956.52	Euphorbia chamaepeplus
2012	82	2	5	B	b	Slope	GrassRemoval	190,691.77	611,956.52	Reichardia intermedia
2012	82	2	5	B	b	Slope	GrassRemoval	190,691.77	611,956.52	Dianthus sp.
2012	82	2	5	B	b	Slope	GrassRemoval	190,691.77	611,956.52	Trifolium clusii
2012	83	2	5	B	c	Slope	GrassRemoval	190,691.21	611,956.44	Anagallis arvensis
2012	83	2	5	B	c	Slope	GrassRemoval	190,691.21	611,956.44	Anthemis pseudocotula
2012	83	2	5	B	c	Slope	GrassRemoval	190,691.21	611,956.44	Arenaria leptoclados
2012	83	2	5	B	c	Slope	GrassRemoval	190,691.21	611,956.44	Chrysanthemum coronarium
2012	83	2	5	B	c	Slope	GrassRemoval	190,691.21	611,956.44	Crepis sancta
2012	83	2	5	B	c	Slope	GrassRemoval	190,691.21	611,956.44	Erodium malacoides
2012	83	2	5	B	c	Slope	GrassRemoval	190,691.21	611,956.44	Filago pyramidata
2012	83	2	5	B	c	Slope	GrassRemoval	190,691.21	611,956.44	Hedypnois rhagadioloides
2012	83	2	5	B	c	Slope	GrassRemoval	190,691.21	611,956.44	Helianthemum salicifolium
2012	83	2	5	B	c	Slope	GrassRemoval	190,691.21	611,956.44	Linum strictum
2012	83	2	5	B	c	Slope	GrassRemoval	190,691.21	611,956.44	Lotus peregrinus
2012	83	2	5	B	c	Slope	GrassRemoval	190,691.21	611,956.44	Medicago polymorpha
2012	83	2	5	B	c	Slope	GrassRemoval	190,691.21	611,956.44	Medicago turbinata
2012	83	2	5	B	c	Slope	GrassRemoval	190,691.21	611,956.44	Micromeria nervosa
2012	83	2	5	B	c	Slope	GrassRemoval	190,691.21	611,956.44	Plantago afra
2012	83	2	5	B	c	Slope	GrassRemoval	190,691.21	611,956.44	Plantago lagopus
2012	83	2	5	B	c	Slope	GrassRemoval	190,691.21	611,956.44	Thrincia tuberosa
2012	83	2	5	B	c	Slope	GrassRemoval	190,691.21	611,956.44	Trifolium purpureum
2012	83	2	5	B	c	Slope	GrassRemoval	190,691.21	611,956.44	Trifolium clusii
2012	83	2	5	B	c	Slope	GrassRemoval	190,691.21	611,956.44	Lathyrus marmoratus
2012	84	2	5	B	d	Slope	GrassRemoval	190,690.65	611,956.35	Anchusa aegyptiaca
2012	84	2	5	B	d	Slope	GrassRemoval	190,690.65	611,956.35	Anthemis hebronica
2012	84	2	5	B	d	Slope	GrassRemoval	190,690.65	611,956.35	Chrysanthemum coronarium
2012	84	2	5	B	d	Slope	GrassRemoval	190,690.65	611,956.35	Crepis sancta
2012	84	2	5	B	d	Slope	GrassRemoval	190,690.65	611,956.35	Crupina crupinastrum
2012	84	2	5	B	d	Slope	GrassRemoval	190,690.65	611,956.35	Erodium gruinum
2012	84	2	5	B	d	Slope	GrassRemoval	190,690.65	611,956.35	Erodium malacoides
2012	84	2	5	B	d	Slope	GrassRemoval	190,690.65	611,956.35	Filago pyramidata
2012	84	2	5	B	d	Slope	GrassRemoval	190,690.65	611,956.35	Hedypnois rhagadioloides
2012	84	2	5	B	d	Slope	GrassRemoval	190,690.65	611,956.35	Hirschfeldia incana
2012	84	2	5	B	d	Slope	GrassRemoval	190,690.65	611,956.35	Medicago polymorpha
2012	84	2	5	B	d	Slope	GrassRemoval	190,690.65	611,956.35	Medicago turbinata
2012	84	2	5	B	d	Slope	GrassRemoval	190,690.65	611,956.35	Plantago cretica
2012	84	2	5	B	d	Slope	GrassRemoval	190,690.65	611,956.35	Plantago lagopus
2012	84	2	5	B	d	Slope	GrassRemoval	190,690.65	611,956.35	Theligonum cynocrambe
2012	84	2	5	B	d	Slope	GrassRemoval	190,690.65	611,956.35	Trifolium scabrum
2012	84	2	5	B	d	Slope	GrassRemoval	190,690.65	611,956.35	Euphorbia chamaepeplus
2012	84	2	5	B	d	Slope	GrassRemoval	190,690.65	611,956.35	Trifolium clusii
2012	84	2	5	B	d	Slope	GrassRemoval	190,690.65	611,956.35	Silene nocturna
2012	85	2	5	B	e	Slope	GrassRemoval	190,691.30	611,955.88	Anthemis pseudocotula
2012	85	2	5	B	e	Slope	GrassRemoval	190,691.30	611,955.88	Biscutella didyma
2012	85	2	5	B	e	Slope	GrassRemoval	190,691.30	611,955.88	Chrysanthemum coronarium
2012	85	2	5	B	e	Slope	GrassRemoval	190,691.30	611,955.88	Erodium malacoides
2012	85	2	5	B	e	Slope	GrassRemoval	190,691.30	611,955.88	Hedypnois rhagadioloides
2012	85	2	5	B	e	Slope	GrassRemoval	190,691.30	611,955.88	Linum strictum
2012	85	2	5	B	e	Slope	GrassRemoval	190,691.30	611,955.88	Medicago polymorpha
2012	85	2	5	B	e	Slope	GrassRemoval	190,691.30	611,955.88	Medicago turbinata
2012	85	2	5	B	e	Slope	GrassRemoval	190,691.30	611,955.88	Pallenis spinosa
2012	85	2	5	B	e	Slope	GrassRemoval	190,691.30	611,955.88	Plantago afra
2012	85	2	5	B	e	Slope	GrassRemoval	190,691.30	611,955.88	Plantago cretica
2012	85	2	5	B	e	Slope	GrassRemoval	190,691.30	611,955.88	Thrincia tuberosa
2012	85	2	5	B	e	Slope	GrassRemoval	190,691.30	611,955.88	Trifolium scabrum
2012	85	2	5	B	e	Slope	GrassRemoval	190,691.30	611,955.88	Euphorbia chamaepeplus
2012	86	2	5	C	a	Slope	GrassRemoval	190,687.12	611,957.43	Anagallis arvensis
2012	86	2	5	C	a	Slope	GrassRemoval	190,687.12	611,957.43	Anthemis hebronica
2012	86	2	5	C	a	Slope	GrassRemoval	190,687.12	611,957.43	Chaetosciadium trichospermum
2012	86	2	5	C	a	Slope	GrassRemoval	190,687.12	611,957.43	Chrysanthemum coronarium
2012	86	2	5	C	a	Slope	GrassRemoval	190,687.12	611,957.43	Crepis aspera
2012	86	2	5	C	a	Slope	GrassRemoval	190,687.12	611,957.43	Erodium malacoides
2012	86	2	5	C	a	Slope	GrassRemoval	190,687.12	611,957.43	Erodium moschatum
2012	86	2	5	C	a	Slope	GrassRemoval	190,687.12	611,957.43	Eryngium creticum
2012	86	2	5	C	a	Slope	GrassRemoval	190,687.12	611,957.43	Lotus peregrinus
2012	86	2	5	C	a	Slope	GrassRemoval	190,687.12	611,957.43	Onobrychis squarrosa
2012	86	2	5	C	a	Slope	GrassRemoval	190,687.12	611,957.43	Plantago lagopus
2012	86	2	5	C	a	Slope	GrassRemoval	190,687.12	611,957.43	Theligonum cynocrambe
2012	86	2	5	C	a	Slope	GrassRemoval	190,687.12	611,957.43	Trifolium purpureum
2012	86	2	5	C	a	Slope	GrassRemoval	190,687.12	611,957.43	Picris longirostris
2012	87	2	5	C	b	Slope	GrassRemoval	190,687.76	611,956.96	Anthemis hebronica
2012	87	2	5	C	b	Slope	GrassRemoval	190,687.76	611,956.96	Chrysanthemum coronarium
2012	87	2	5	C	b	Slope	GrassRemoval	190,687.76	611,956.96	Crepis sancta
2012	87	2	5	C	b	Slope	GrassRemoval	190,687.76	611,956.96	Echium judaeum
2012	87	2	5	C	b	Slope	GrassRemoval	190,687.76	611,956.96	Erodium gruinum
2012	87	2	5	C	b	Slope	GrassRemoval	190,687.76	611,956.96	Hedypnois rhagadioloides
2012	87	2	5	C	b	Slope	GrassRemoval	190,687.76	611,956.96	Hirschfeldia incana
2012	87	2	5	C	b	Slope	GrassRemoval	190,687.76	611,956.96	Hymenocarpos circinnatus
2012	87	2	5	C	b	Slope	GrassRemoval	190,687.76	611,956.96	Medicago turbinata
2012	87	2	5	C	b	Slope	GrassRemoval	190,687.76	611,956.96	Onobrychis squarrosa
2012	87	2	5	C	b	Slope	GrassRemoval	190,687.76	611,956.96	Plantago afra
2012	87	2	5	C	b	Slope	GrassRemoval	190,687.76	611,956.96	Plantago lagopus
2012	87	2	5	C	b	Slope	GrassRemoval	190,687.76	611,956.96	Sedum rubens
2012	87	2	5	C	b	Slope	GrassRemoval	190,687.76	611,956.96	Euphorbia chamaepeplus
2012	88	2	5	C	c	Slope	GrassRemoval	190,687.20	611,956.88	Anagallis arvensis
2012	88	2	5	C	c	Slope	GrassRemoval	190,687.20	611,956.88	Anthemis pseudocotula
2012	88	2	5	C	c	Slope	GrassRemoval	190,687.20	611,956.88	Avena sterilis
2012	88	2	5	C	c	Slope	GrassRemoval	190,687.20	611,956.88	Chrysanthemum coronarium
2012	88	2	5	C	c	Slope	GrassRemoval	190,687.20	611,956.88	Crepis sancta
2012	88	2	5	C	c	Slope	GrassRemoval	190,687.20	611,956.88	Erodium gruinum
2012	88	2	5	C	c	Slope	GrassRemoval	190,687.20	611,956.88	Erodium malacoides
2012	88	2	5	C	c	Slope	GrassRemoval	190,687.20	611,956.88	Euphorbia peplus
2012	88	2	5	C	c	Slope	GrassRemoval	190,687.20	611,956.88	Geropogon hybridus
2012	88	2	5	C	c	Slope	GrassRemoval	190,687.20	611,956.88	Hirschfeldia incana
2012	88	2	5	C	c	Slope	GrassRemoval	190,687.20	611,956.88	Lotus peregrinus
2012	88	2	5	C	c	Slope	GrassRemoval	190,687.20	611,956.88	Medicago turbinata
2012	88	2	5	C	c	Slope	GrassRemoval	190,687.20	611,956.88	Pallenis spinosa
2012	88	2	5	C	c	Slope	GrassRemoval	190,687.20	611,956.88	Plantago lagopus
2012	88	2	5	C	c	Slope	GrassRemoval	190,687.20	611,956.88	Sedum rubens
2012	88	2	5	C	c	Slope	GrassRemoval	190,687.20	611,956.88	Stipa capensis
2012	88	2	5	C	c	Slope	GrassRemoval	190,687.20	611,956.88	Picris longirostris
2012	88	2	5	C	c	Slope	GrassRemoval	190,687.20	611,956.88	Euphorbia aulacosperma
2012	89	2	5	C	d	Slope	GrassRemoval	190,686.65	611,956.79	Chaetosciadium trichospermum
2012	89	2	5	C	d	Slope	GrassRemoval	190,686.65	611,956.79	Chrysanthemum coronarium
2012	89	2	5	C	d	Slope	GrassRemoval	190,686.65	611,956.79	Crepis aspera
2012	89	2	5	C	d	Slope	GrassRemoval	190,686.65	611,956.79	Filago contracta
2012	89	2	5	C	d	Slope	GrassRemoval	190,686.65	611,956.79	Hirschfeldia incana
2012	89	2	5	C	d	Slope	GrassRemoval	190,686.65	611,956.79	Medicago turbinata
2012	89	2	5	C	d	Slope	GrassRemoval	190,686.65	611,956.79	Plantago afra
2012	89	2	5	C	d	Slope	GrassRemoval	190,686.65	611,956.79	Plantago lagopus
2012	89	2	5	C	d	Slope	GrassRemoval	190,686.65	611,956.79	Trifolium argutum
2012	89	2	5	C	d	Slope	GrassRemoval	190,686.65	611,956.79	Trigonella monspeliaca
2012	89	2	5	C	d	Slope	GrassRemoval	190,686.65	611,956.79	Urospermum picroides
2012	89	2	5	C	d	Slope	GrassRemoval	190,686.65	611,956.79	Euphorbia chamaepeplus
2012	89	2	5	C	d	Slope	GrassRemoval	190,686.65	611,956.79	Polycarpon tetraphyllum
2012	90	2	5	C	e	Slope	GrassRemoval	190,687.29	611,956.32	Anagallis arvensis
2012	90	2	5	C	e	Slope	GrassRemoval	190,687.29	611,956.32	Anthemis hebronica
2012	90	2	5	C	e	Slope	GrassRemoval	190,687.29	611,956.32	Centaurea crocodylium
2012	90	2	5	C	e	Slope	GrassRemoval	190,687.29	611,956.32	Chrysanthemum coronarium
2012	90	2	5	C	e	Slope	GrassRemoval	190,687.29	611,956.32	Crepis aspera
2012	90	2	5	C	e	Slope	GrassRemoval	190,687.29	611,956.32	Crepis sancta
2012	90	2	5	C	e	Slope	GrassRemoval	190,687.29	611,956.32	Filago pyramidata
2012	90	2	5	C	e	Slope	GrassRemoval	190,687.29	611,956.32	Hedypnois rhagadioloides
2012	90	2	5	C	e	Slope	GrassRemoval	190,687.29	611,956.32	Medicago turbinata
2012	90	2	5	C	e	Slope	GrassRemoval	190,687.29	611,956.32	Mercurialis annua
2012	90	2	5	C	e	Slope	GrassRemoval	190,687.29	611,956.32	Onobrychis squarrosa
2012	90	2	5	C	e	Slope	GrassRemoval	190,687.29	611,956.32	Plantago lagopus
2012	90	2	5	C	e	Slope	GrassRemoval	190,687.29	611,956.32	Sedum rubens
2012	90	2	5	C	e	Slope	GrassRemoval	190,687.29	611,956.32	Trifolium scabrum
2012	90	2	5	C	e	Slope	GrassRemoval	190,687.29	611,956.32	Euphorbia chamaepeplus
2012	91	2	5	D	a	Slope	GrassRemoval	190,680.83	611,956.44	Anthemis hebronica
2012	91	2	5	D	a	Slope	GrassRemoval	190,680.83	611,956.44	Chrysanthemum coronarium
2012	91	2	5	D	a	Slope	GrassRemoval	190,680.83	611,956.44	Crepis aspera
2012	91	2	5	D	a	Slope	GrassRemoval	190,680.83	611,956.44	Crepis sancta
2012	91	2	5	D	a	Slope	GrassRemoval	190,680.83	611,956.44	Erodium malacoides
2012	91	2	5	D	a	Slope	GrassRemoval	190,680.83	611,956.44	Galium setaceum decaisnei
2012	91	2	5	D	a	Slope	GrassRemoval	190,680.83	611,956.44	Medicago polymorpha
2012	91	2	5	D	a	Slope	GrassRemoval	190,680.83	611,956.44	Medicago turbinata
2012	91	2	5	D	a	Slope	GrassRemoval	190,680.83	611,956.44	Pimpinella cretica
2012	91	2	5	D	a	Slope	GrassRemoval	190,680.83	611,956.44	Plantago afra
2012	91	2	5	D	a	Slope	GrassRemoval	190,680.83	611,956.44	Theligonum cynocrambe
2012	91	2	5	D	a	Slope	GrassRemoval	190,680.83	611,956.44	Torilis tenella (Delile) Reichenb.
2012	91	2	5	D	a	Slope	GrassRemoval	190,680.83	611,956.44	Trifolium spumosum
2012	91	2	5	D	a	Slope	GrassRemoval	190,680.83	611,956.44	Euphorbia chamaepeplus
2012	91	2	5	D	a	Slope	GrassRemoval	190,680.83	611,956.44	Ononis viscosa
2012	92	2	5	D	b	Slope	GrassRemoval	190,681.42	611,955.89	Biscutella didyma
2012	92	2	5	D	b	Slope	GrassRemoval	190,681.42	611,955.89	Chrysanthemum coronarium
2012	92	2	5	D	b	Slope	GrassRemoval	190,681.42	611,955.89	Erodium gruinum
2012	92	2	5	D	b	Slope	GrassRemoval	190,681.42	611,955.89	Lotus peregrinus
2012	92	2	5	D	b	Slope	GrassRemoval	190,681.42	611,955.89	Medicago coronata
2012	92	2	5	D	b	Slope	GrassRemoval	190,681.42	611,955.89	Plantago afra
2012	92	2	5	D	b	Slope	GrassRemoval	190,681.42	611,955.89	Sedum rubens
2012	92	2	5	D	b	Slope	GrassRemoval	190,681.42	611,955.89	Sedum caespitosum
2012	92	2	5	D	b	Slope	GrassRemoval	190,681.42	611,955.89	Picris longirostris
2012	93	2	5	D	c	Slope	GrassRemoval	190,680.92	611,955.88	Ainsworthia trachycarpa
2012	93	2	5	D	c	Slope	GrassRemoval	190,680.92	611,955.88	Andrachne telephioides
2012	93	2	5	D	c	Slope	GrassRemoval	190,680.92	611,955.88	Crupina crupinastrum
2012	93	2	5	D	c	Slope	GrassRemoval	190,680.92	611,955.88	Geranium rotundifolium
2012	93	2	5	D	c	Slope	GrassRemoval	190,680.92	611,955.88	Hirschfeldia incana
2012	93	2	5	D	c	Slope	GrassRemoval	190,680.92	611,955.88	Lotus peregrinus
2012	93	2	5	D	c	Slope	GrassRemoval	190,680.92	611,955.88	Medicago turbinata
2012	93	2	5	D	c	Slope	GrassRemoval	190,680.92	611,955.88	Mercurialis annua
2012	93	2	5	D	c	Slope	GrassRemoval	190,680.92	611,955.88	Pallenis spinosa
2012	93	2	5	D	c	Slope	GrassRemoval	190,680.92	611,955.88	Theligonum cynocrambe
2012	93	2	5	D	c	Slope	GrassRemoval	190,680.92	611,955.88	Trifolium campestre
2012	93	2	5	D	c	Slope	GrassRemoval	190,680.92	611,955.88	Trifolium stellatum
2012	93	2	5	D	c	Slope	GrassRemoval	190,680.92	611,955.88	Euphorbia chamaepeplus
2012	93	2	5	D	c	Slope	GrassRemoval	190,680.92	611,955.88	Picris longirostris
2012	93	2	5	D	c	Slope	GrassRemoval	190,680.92	611,955.88	Silene nocturna
2012	94	2	5	D	d	Slope	GrassRemoval	190,680.36	611,955.79	Centaurea crocodylium
2012	94	2	5	D	d	Slope	GrassRemoval	190,680.36	611,955.79	Crupina crupinastrum
2012	94	2	5	D	d	Slope	GrassRemoval	190,680.36	611,955.79	Erodium malacoides
2012	94	2	5	D	d	Slope	GrassRemoval	190,680.36	611,955.79	Geranium rotundifolium
2012	94	2	5	D	d	Slope	GrassRemoval	190,680.36	611,955.79	Helianthemum salicifolium
2012	94	2	5	D	d	Slope	GrassRemoval	190,680.36	611,955.79	Hirschfeldia incana
2012	94	2	5	D	d	Slope	GrassRemoval	190,680.36	611,955.79	Medicago polymorpha
2012	94	2	5	D	d	Slope	GrassRemoval	190,680.36	611,955.79	Medicago turbinata
2012	94	2	5	D	d	Slope	GrassRemoval	190,680.36	611,955.79	Mercurialis annua
2012	94	2	5	D	d	Slope	GrassRemoval	190,680.36	611,955.79	Pimpinella cretica
2012	94	2	5	D	d	Slope	GrassRemoval	190,680.36	611,955.79	Plantago afra
2012	94	2	5	D	d	Slope	GrassRemoval	190,680.36	611,955.79	Theligonum cynocrambe
2012	94	2	5	D	d	Slope	GrassRemoval	190,680.36	611,955.79	Torilis tenella (Delile) Reichenb.
2012	94	2	5	D	d	Slope	GrassRemoval	190,680.36	611,955.79	Urospermum picroides
2012	94	2	5	D	d	Slope	GrassRemoval	190,680.36	611,955.79	Reichardia intermedia
2012	94	2	5	D	d	Slope	GrassRemoval	190,680.36	611,955.79	Euphorbia oxyodonta
2012	94	2	5	D	d	Slope	GrassRemoval	190,680.36	611,955.79	Silene nocturna
2012	95	2	5	D	e	Slope	GrassRemoval	190,681.01	611,955.32	Adonis cupaniana
2012	95	2	5	D	e	Slope	GrassRemoval	190,681.01	611,955.32	Bromus scoparius
2012	95	2	5	D	e	Slope	GrassRemoval	190,681.01	611,955.32	Crepis aspera
2012	95	2	5	D	e	Slope	GrassRemoval	190,681.01	611,955.32	Crepis sancta
2012	95	2	5	D	e	Slope	GrassRemoval	190,681.01	611,955.32	Lotus peregrinus
2012	95	2	5	D	e	Slope	GrassRemoval	190,681.01	611,955.32	Medicago polymorpha
2012	95	2	5	D	e	Slope	GrassRemoval	190,681.01	611,955.32	Medicago turbinata
2012	95	2	5	D	e	Slope	GrassRemoval	190,681.01	611,955.32	Mercurialis annua
2012	95	2	5	D	e	Slope	GrassRemoval	190,681.01	611,955.32	Theligonum cynocrambe
2012	95	2	5	D	e	Slope	GrassRemoval	190,681.01	611,955.32	Thrincia tuberosa
2012	95	2	5	D	e	Slope	GrassRemoval	190,681.01	611,955.32	Torilis tenella (Delile) Reichenb.
2012	95	2	5	D	e	Slope	GrassRemoval	190,681.01	611,955.32	Trifolium stellatum
2012	95	2	5	D	e	Slope	GrassRemoval	190,681.01	611,955.32	Vicia palaestina
2012	95	2	5	D	e	Slope	GrassRemoval	190,681.01	611,955.32	Euphorbia chamaepeplus
2012	95	2	5	D	e	Slope	GrassRemoval	190,681.01	611,955.32	Picris longirostris
2012	96	2	5	E	a	Slope	GrassRemoval	190,688.11	611,951.15	Chrysanthemum coronarium
2012	96	2	5	E	a	Slope	GrassRemoval	190,688.11	611,951.15	Echium judaeum
2012	97	2	5	E	b	Slope	GrassRemoval	190,688.76	611,950.68	Adonis cupaniana
2012	97	2	5	E	b	Slope	GrassRemoval	190,688.76	611,950.68	Anthemis hebronica
2012	97	2	5	E	b	Slope	GrassRemoval	190,688.76	611,950.68	Avena sterilis
2012	97	2	5	E	b	Slope	GrassRemoval	190,688.76	611,950.68	Bromus fasciculatus
2012	97	2	5	E	b	Slope	GrassRemoval	190,688.76	611,950.68	Chrysanthemum coronarium
2012	97	2	5	E	b	Slope	GrassRemoval	190,688.76	611,950.68	Crupina crupinastrum
2012	97	2	5	E	b	Slope	GrassRemoval	190,688.76	611,950.68	Hordeum bulbosum
2012	97	2	5	E	b	Slope	GrassRemoval	190,688.76	611,950.68	Hymenocarpos circinnatus
2012	97	2	5	E	b	Slope	GrassRemoval	190,688.76	611,950.68	Lotus peregrinus
2012	97	2	5	E	b	Slope	GrassRemoval	190,688.76	611,950.68	Medicago turbinata
2012	97	2	5	E	b	Slope	GrassRemoval	190,688.76	611,950.68	Mercurialis annua
2012	97	2	5	E	b	Slope	GrassRemoval	190,688.76	611,950.68	Onobrychis squarrosa
2012	97	2	5	E	b	Slope	GrassRemoval	190,688.76	611,950.68	Thrincia tuberosa
2012	98	2	5	E	c	Slope	GrassRemoval	190,688.20	611,950.59	Anthemis hebronica
2012	98	2	5	E	c	Slope	GrassRemoval	190,688.20	611,950.59	Biscutella didyma
2012	98	2	5	E	c	Slope	GrassRemoval	190,688.20	611,950.59	Centaurea crocodylium
2012	98	2	5	E	c	Slope	GrassRemoval	190,688.20	611,950.59	Chrysanthemum coronarium
2012	98	2	5	E	c	Slope	GrassRemoval	190,688.20	611,950.59	Crepis sancta
2012	98	2	5	E	c	Slope	GrassRemoval	190,688.20	611,950.59	Echium judaeum
2012	98	2	5	E	c	Slope	GrassRemoval	190,688.20	611,950.59	Hedypnois rhagadioloides
2012	98	2	5	E	c	Slope	GrassRemoval	190,688.20	611,950.59	Helianthemum salicifolium
2012	98	2	5	E	c	Slope	GrassRemoval	190,688.20	611,950.59	Hirschfeldia incana
2012	98	2	5	E	c	Slope	GrassRemoval	190,688.20	611,950.59	Lotus peregrinus
2012	98	2	5	E	c	Slope	GrassRemoval	190,688.20	611,950.59	Mercurialis annua
2012	98	2	5	E	c	Slope	GrassRemoval	190,688.20	611,950.59	Plantago afra
2012	98	2	5	E	c	Slope	GrassRemoval	190,688.20	611,950.59	Trifolium purpureum
2012	99	2	5	E	d	Slope	GrassRemoval	190,687.64	611,950.50	Carthamus tenuis foliosus
2012	99	2	5	E	d	Slope	GrassRemoval	190,687.64	611,950.50	Centaurea crocodylium
2012	99	2	5	E	d	Slope	GrassRemoval	190,687.64	611,950.50	Chrysanthemum coronarium
2012	99	2	5	E	d	Slope	GrassRemoval	190,687.64	611,950.50	Crepis aspera
2012	99	2	5	E	d	Slope	GrassRemoval	190,687.64	611,950.50	Echium judaeum
2012	99	2	5	E	d	Slope	GrassRemoval	190,687.64	611,950.50	Erodium malacoides
2012	99	2	5	E	d	Slope	GrassRemoval	190,687.64	611,950.50	Medicago polymorpha
2012	99	2	5	E	d	Slope	GrassRemoval	190,687.64	611,950.50	Medicago turbinata
2012	99	2	5	E	d	Slope	GrassRemoval	190,687.64	611,950.50	Mercurialis annua
2012	99	2	5	E	d	Slope	GrassRemoval	190,687.64	611,950.50	Urospermum picroides
2012	100	2	5	E	e	Slope	GrassRemoval	190,688.29	611,950.03	Alopecurus utriculatus
2012	100	2	5	E	e	Slope	GrassRemoval	190,688.29	611,950.03	Anagallis arvensis
2012	100	2	5	E	e	Slope	GrassRemoval	190,688.29	611,950.03	Biscutella didyma
2012	100	2	5	E	e	Slope	GrassRemoval	190,688.29	611,950.03	Bromus fasciculatus
2012	100	2	5	E	e	Slope	GrassRemoval	190,688.29	611,950.03	Bromus lanceolatus
2012	100	2	5	E	e	Slope	GrassRemoval	190,688.29	611,950.03	Bromus scoparius
2012	100	2	5	E	e	Slope	GrassRemoval	190,688.29	611,950.03	Centaurea crocodylium
2012	100	2	5	E	e	Slope	GrassRemoval	190,688.29	611,950.03	Crepis sancta
2012	100	2	5	E	e	Slope	GrassRemoval	190,688.29	611,950.03	Erodium malacoides
2012	100	2	5	E	e	Slope	GrassRemoval	190,688.29	611,950.03	Galium judaicum
2012	100	2	5	E	e	Slope	GrassRemoval	190,688.29	611,950.03	Hedypnois rhagadioloides
2012	100	2	5	E	e	Slope	GrassRemoval	190,688.29	611,950.03	Helianthemum salicifolium
2012	100	2	5	E	e	Slope	GrassRemoval	190,688.29	611,950.03	Hirschfeldia incana
2012	100	2	5	E	e	Slope	GrassRemoval	190,688.29	611,950.03	Hordeum bulbosum
2012	100	2	5	E	e	Slope	GrassRemoval	190,688.29	611,950.03	Hyparrhenia hirta
2012	100	2	5	E	e	Slope	GrassRemoval	190,688.29	611,950.03	Lotus peregrinus
2012	100	2	5	E	e	Slope	GrassRemoval	190,688.29	611,950.03	Medicago polymorpha
2012	100	2	5	E	e	Slope	GrassRemoval	190,688.29	611,950.03	Medicago turbinata
2012	100	2	5	E	e	Slope	GrassRemoval	190,688.29	611,950.03	Mercurialis annua
2012	100	2	5	E	e	Slope	GrassRemoval	190,688.29	611,950.03	Pallenis spinosa
2012	100	2	5	E	e	Slope	GrassRemoval	190,688.29	611,950.03	Plantago afra
2012	100	2	5	E	e	Slope	GrassRemoval	190,688.29	611,950.03	Theligonum cynocrambe
2012	100	2	5	E	e	Slope	GrassRemoval	190,688.29	611,950.03	Torilis tenella (Delile) Reichenb.
2012	100	2	5	E	e	Slope	GrassRemoval	190,688.29	611,950.03	Urospermum picroides
2012	100	2	5	E	e	Slope	GrassRemoval	190,688.29	611,950.03	Vicia sativa
2012	100	2	5	E	e	Slope	GrassRemoval	190,688.29	611,950.03	Euphorbia chamaepeplus
2012	100	2	5	E	e	Slope	GrassRemoval	190,688.29	611,950.03	Euphorbia aulacosperma
2012	101	2	6	A	a	Slope	Control	190,715.70	611,919.36	Alopecurus utriculatus
2012	101	2	6	A	a	Slope	Control	190,715.70	611,919.36	Arenaria leptoclados
2012	101	2	6	A	a	Slope	Control	190,715.70	611,919.36	Bromus scoparius
2012	101	2	6	A	a	Slope	Control	190,715.70	611,919.36	Campanula hierosolymitana
2012	101	2	6	A	a	Slope	Control	190,715.70	611,919.36	Catapodium rigidum
2012	101	2	6	A	a	Slope	Control	190,715.70	611,919.36	Crepis aspera
2012	101	2	6	A	a	Slope	Control	190,715.70	611,919.36	Crepis sancta
2012	101	2	6	A	a	Slope	Control	190,715.70	611,919.36	Erodium gruinum
2012	101	2	6	A	a	Slope	Control	190,715.70	611,919.36	Galium judaicum
2012	101	2	6	A	a	Slope	Control	190,715.70	611,919.36	Helianthemum salicifolium
2012	101	2	6	A	a	Slope	Control	190,715.70	611,919.36	Medicago orbicularis
2012	101	2	6	A	a	Slope	Control	190,715.70	611,919.36	Mercurialis annua
2012	101	2	6	A	a	Slope	Control	190,715.70	611,919.36	Ononis sicula
2012	101	2	6	A	a	Slope	Control	190,715.70	611,919.36	Pimpinella cretica
2012	101	2	6	A	a	Slope	Control	190,715.70	611,919.36	Plantago afra
2012	101	2	6	A	a	Slope	Control	190,715.70	611,919.36	Stipa capensis
2012	101	2	6	A	a	Slope	Control	190,715.70	611,919.36	Trifolium campestre
2012	101	2	6	A	a	Slope	Control	190,715.70	611,919.36	Euphorbia chamaepeplus
2012	101	2	6	A	a	Slope	Control	190,715.70	611,919.36	Reichardia tingitana
2012	101	2	6	A	a	Slope	Control	190,715.70	611,919.36	Trifolium clusii
2012	102	2	6	A	b	Slope	Control	190,716.34	611,918.89	Alyssum minus var. strigosum
2012	102	2	6	A	b	Slope	Control	190,716.34	611,918.89	Arenaria leptoclados
2012	102	2	6	A	b	Slope	Control	190,716.34	611,918.89	Centaurea crocodylium
2012	102	2	6	A	b	Slope	Control	190,716.34	611,918.89	Crepis sancta
2012	102	2	6	A	b	Slope	Control	190,716.34	611,918.89	Filago pyramidata
2012	102	2	6	A	b	Slope	Control	190,716.34	611,918.89	Helianthemum salicifolium
2012	102	2	6	A	b	Slope	Control	190,716.34	611,918.89	Hyparrhenia hirta
2012	102	2	6	A	b	Slope	Control	190,716.34	611,918.89	Lotus peregrinus
2012	102	2	6	A	b	Slope	Control	190,716.34	611,918.89	Medicago coronata
2012	102	2	6	A	b	Slope	Control	190,716.34	611,918.89	Mercurialis annua
2012	102	2	6	A	b	Slope	Control	190,716.34	611,918.89	Micromeria nervosa
2012	102	2	6	A	b	Slope	Control	190,716.34	611,918.89	Plantago afra
2012	102	2	6	A	b	Slope	Control	190,716.34	611,918.89	Ononis viscosa
2012	102	2	6	A	b	Slope	Control	190,716.34	611,918.89	Galium divaricatum
2012	103	2	6	A	c	Slope	Control	190,715.79	611,918.80	Arenaria leptoclados
2012	103	2	6	A	c	Slope	Control	190,715.79	611,918.80	Avena sterilis
2012	103	2	6	A	c	Slope	Control	190,715.79	611,918.80	Centaurea crocodylium
2012	103	2	6	A	c	Slope	Control	190,715.79	611,918.80	Chrysanthemum coronarium
2012	103	2	6	A	c	Slope	Control	190,715.79	611,918.80	Crepis aspera
2012	103	2	6	A	c	Slope	Control	190,715.79	611,918.80	Crepis sancta
2012	103	2	6	A	c	Slope	Control	190,715.79	611,918.80	Erodium gruinum
2012	103	2	6	A	c	Slope	Control	190,715.79	611,918.80	Helianthemum salicifolium
2012	103	2	6	A	c	Slope	Control	190,715.79	611,918.80	Lotus peregrinus
2012	103	2	6	A	c	Slope	Control	190,715.79	611,918.80	Mercurialis annua
2012	103	2	6	A	c	Slope	Control	190,715.79	611,918.80	Pimpinella cretica
2012	103	2	6	A	c	Slope	Control	190,715.79	611,918.80	Plantago afra
2012	103	2	6	A	c	Slope	Control	190,715.79	611,918.80	Stipa capensis
2012	103	2	6	A	c	Slope	Control	190,715.79	611,918.80	Theligonum cynocrambe
2012	103	2	6	A	c	Slope	Control	190,715.79	611,918.80	Torilis tenella (Delile) Reichenb.
2012	103	2	6	A	c	Slope	Control	190,715.79	611,918.80	Reichardia tingitana
2012	104	2	6	A	d	Slope	Control	190,715.23	611,918.72	Avena sterilis
2012	104	2	6	A	d	Slope	Control	190,715.23	611,918.72	Chrysanthemum coronarium
2012	104	2	6	A	d	Slope	Control	190,715.23	611,918.72	Crepis aspera
2012	104	2	6	A	d	Slope	Control	190,715.23	611,918.72	Galium judaicum
2012	104	2	6	A	d	Slope	Control	190,715.23	611,918.72	Hyparrhenia hirta
2012	104	2	6	A	d	Slope	Control	190,715.23	611,918.72	Lotus peregrinus
2012	104	2	6	A	d	Slope	Control	190,715.23	611,918.72	Mercurialis annua
2012	104	2	6	A	d	Slope	Control	190,715.23	611,918.72	Pimpinella cretica
2012	104	2	6	A	d	Slope	Control	190,715.23	611,918.72	Plantago afra
2012	104	2	6	A	d	Slope	Control	190,715.23	611,918.72	Stipa capensis
2012	104	2	6	A	d	Slope	Control	190,715.23	611,918.72	Theligonum cynocrambe
2012	104	2	6	A	d	Slope	Control	190,715.23	611,918.72	Urospermum picroides
2012	104	2	6	A	d	Slope	Control	190,715.23	611,918.72	Galium divaricatum
2012	105	2	6	A	e	Slope	Control	190,715.71	611,918.36	Alyssum minus var. strigosum
2012	105	2	6	A	e	Slope	Control	190,715.71	611,918.36	Avena sterilis
2012	105	2	6	A	e	Slope	Control	190,715.71	611,918.36	Chrysanthemum coronarium
2012	105	2	6	A	e	Slope	Control	190,715.71	611,918.36	Crepis aspera
2012	105	2	6	A	e	Slope	Control	190,715.71	611,918.36	Crepis sancta
2012	105	2	6	A	e	Slope	Control	190,715.71	611,918.36	Erodium gruinum
2012	105	2	6	A	e	Slope	Control	190,715.71	611,918.36	Galium judaicum
2012	105	2	6	A	e	Slope	Control	190,715.71	611,918.36	Helianthemum salicifolium
2012	105	2	6	A	e	Slope	Control	190,715.71	611,918.36	Lotus peregrinus
2012	105	2	6	A	e	Slope	Control	190,715.71	611,918.36	Medicago orbicularis
2012	105	2	6	A	e	Slope	Control	190,715.71	611,918.36	Mercurialis annua
2012	105	2	6	A	e	Slope	Control	190,715.71	611,918.36	Pimpinella cretica
2012	105	2	6	A	e	Slope	Control	190,715.71	611,918.36	Plantago afra
2012	105	2	6	A	e	Slope	Control	190,715.71	611,918.36	Rhagadiolus stellatus
2012	105	2	6	A	e	Slope	Control	190,715.71	611,918.36	Sedum rubens
2012	106	2	6	B	a	Slope	Control	190,722.39	611,913.26	Alopecurus utriculatus
2012	106	2	6	B	a	Slope	Control	190,722.39	611,913.26	Alyssum minus var. strigosum
2012	106	2	6	B	a	Slope	Control	190,722.39	611,913.26	Anthemis hebronica
2012	106	2	6	B	a	Slope	Control	190,722.39	611,913.26	Avena sterilis
2012	106	2	6	B	a	Slope	Control	190,722.39	611,913.26	Bromus fasciculatus
2012	106	2	6	B	a	Slope	Control	190,722.39	611,913.26	Clypeola jonthlaspi
2012	106	2	6	B	a	Slope	Control	190,722.39	611,913.26	Crepis aspera
2012	106	2	6	B	a	Slope	Control	190,722.39	611,913.26	Crepis sancta
2012	106	2	6	B	a	Slope	Control	190,722.39	611,913.26	Helianthemum salicifolium
2012	106	2	6	B	a	Slope	Control	190,722.39	611,913.26	Hirschfeldia incana
2012	106	2	6	B	a	Slope	Control	190,722.39	611,913.26	Medicago turbinata
2012	106	2	6	B	a	Slope	Control	190,722.39	611,913.26	Plantago lagopus
2012	106	2	6	B	a	Slope	Control	190,722.39	611,913.26	Theligonum cynocrambe
2012	106	2	6	B	a	Slope	Control	190,722.39	611,913.26	Thrincia tuberosa
2012	106	2	6	B	a	Slope	Control	190,722.39	611,913.26	Torilis tenella (Delile) Reichenb.
2012	106	2	6	B	a	Slope	Control	190,722.39	611,913.26	Dianthus sp.
2012	106	2	6	B	a	Slope	Control	190,722.39	611,913.26	Galium divaricatum
2012	107	2	6	B	b	Slope	Control	190,723.04	611,912.79	Alopecurus utriculatus
2012	107	2	6	B	b	Slope	Control	190,723.04	611,912.79	Alyssum minus var. strigosum
2012	107	2	6	B	b	Slope	Control	190,723.04	611,912.79	Anthemis pseudocotula
2012	107	2	6	B	b	Slope	Control	190,723.04	611,912.79	Avena sterilis
2012	107	2	6	B	b	Slope	Control	190,723.04	611,912.79	Catapodium rigidum
2012	107	2	6	B	b	Slope	Control	190,723.04	611,912.79	Chrysanthemum coronarium
2012	107	2	6	B	b	Slope	Control	190,723.04	611,912.79	Crepis aspera
2012	107	2	6	B	b	Slope	Control	190,723.04	611,912.79	Crepis sancta
2012	107	2	6	B	b	Slope	Control	190,723.04	611,912.79	Galium judaicum
2012	107	2	6	B	b	Slope	Control	190,723.04	611,912.79	Hedypnois rhagadioloides
2012	107	2	6	B	b	Slope	Control	190,723.04	611,912.79	Helianthemum salicifolium
2012	107	2	6	B	b	Slope	Control	190,723.04	611,912.79	Lotus peregrinus
2012	107	2	6	B	b	Slope	Control	190,723.04	611,912.79	Medicago turbinata
2012	107	2	6	B	b	Slope	Control	190,723.04	611,912.79	Mercurialis annua
2012	107	2	6	B	b	Slope	Control	190,723.04	611,912.79	Onobrychis squarrosa
2012	107	2	6	B	b	Slope	Control	190,723.04	611,912.79	Pallenis spinosa
2012	107	2	6	B	b	Slope	Control	190,723.04	611,912.79	Plantago afra
2012	107	2	6	B	b	Slope	Control	190,723.04	611,912.79	Plantago lagopus
2012	107	2	6	B	b	Slope	Control	190,723.04	611,912.79	Sedum rubens
2012	107	2	6	B	b	Slope	Control	190,723.04	611,912.79	Stipa capensis
2012	107	2	6	B	b	Slope	Control	190,723.04	611,912.79	Torilis tenella (Delile) Reichenb.
2012	107	2	6	B	b	Slope	Control	190,723.04	611,912.79	Vulpia ciliata
2012	107	2	6	B	b	Slope	Control	190,723.04	611,912.79	Trifolium dasyurum C.Presl
2012	107	2	6	B	b	Slope	Control	190,723.04	611,912.79	Picris longirostris
2012	107	2	6	B	b	Slope	Control	190,723.04	611,912.79	Euphorbia aulacosperma
2012	107	2	6	B	b	Slope	Control	190,723.04	611,912.79	Silene nocturna
2012	108	2	6	B	c	Slope	Control	190,722.48	611,912.71	Alopecurus utriculatus
2012	108	2	6	B	c	Slope	Control	190,722.48	611,912.71	Anthemis hebronica
2012	108	2	6	B	c	Slope	Control	190,722.48	611,912.71	Avena sterilis
2012	108	2	6	B	c	Slope	Control	190,722.48	611,912.71	Crepis aspera
2012	108	2	6	B	c	Slope	Control	190,722.48	611,912.71	Crepis sancta
2012	108	2	6	B	c	Slope	Control	190,722.48	611,912.71	Echium judaeum
2012	108	2	6	B	c	Slope	Control	190,722.48	611,912.71	Hedypnois rhagadioloides
2012	108	2	6	B	c	Slope	Control	190,722.48	611,912.71	Medicago turbinata
2012	108	2	6	B	c	Slope	Control	190,722.48	611,912.71	Stipa capensis
2012	108	2	6	B	c	Slope	Control	190,722.48	611,912.71	Torilis tenella (Delile) Reichenb.
2012	108	2	6	B	c	Slope	Control	190,722.48	611,912.71	Trifolium clypeatum
2012	108	2	6	B	c	Slope	Control	190,722.48	611,912.71	Scilla autumnalis
2012	109	2	6	B	d	Slope	Control	190,721.92	611,912.62	Alopecurus utriculatus
2012	109	2	6	B	d	Slope	Control	190,721.92	611,912.62	Anthemis hebronica
2012	109	2	6	B	d	Slope	Control	190,721.92	611,912.62	Crepis aspera
2012	109	2	6	B	d	Slope	Control	190,721.92	611,912.62	Erodium malacoides
2012	109	2	6	B	d	Slope	Control	190,721.92	611,912.62	Helianthemum salicifolium
2012	109	2	6	B	d	Slope	Control	190,721.92	611,912.62	Hirschfeldia incana
2012	109	2	6	B	d	Slope	Control	190,721.92	611,912.62	Medicago turbinata
2012	109	2	6	B	d	Slope	Control	190,721.92	611,912.62	Stipa capensis
2012	109	2	6	B	d	Slope	Control	190,721.92	611,912.62	Trifolium scabrum
2012	109	2	6	B	d	Slope	Control	190,721.92	611,912.62	Vicia palaestina
2012	109	2	6	B	d	Slope	Control	190,721.92	611,912.62	Euphorbia helioscopia
2012	109	2	6	B	d	Slope	Control	190,721.92	611,912.62	Dianthus sp.
2012	110	2	6	B	e	Slope	Control	190,722.57	611,912.15	Alopecurus utriculatus
2012	110	2	6	B	e	Slope	Control	190,722.57	611,912.15	Alyssum minus var. strigosum
2012	110	2	6	B	e	Slope	Control	190,722.57	611,912.15	Anagallis arvensis
2012	110	2	6	B	e	Slope	Control	190,722.57	611,912.15	Anthemis pseudocotula
2012	110	2	6	B	e	Slope	Control	190,722.57	611,912.15	Avena sterilis
2012	110	2	6	B	e	Slope	Control	190,722.57	611,912.15	Crepis aspera
2012	110	2	6	B	e	Slope	Control	190,722.57	611,912.15	Cuscuta sp.
2012	110	2	6	B	e	Slope	Control	190,722.57	611,912.15	Erodium malacoides
2012	110	2	6	B	e	Slope	Control	190,722.57	611,912.15	Hedypnois rhagadioloides
2012	110	2	6	B	e	Slope	Control	190,722.57	611,912.15	Hordeum spontaneum
2012	110	2	6	B	e	Slope	Control	190,722.57	611,912.15	Lotus peregrinus
2012	110	2	6	B	e	Slope	Control	190,722.57	611,912.15	Medicago turbinata
2012	110	2	6	B	e	Slope	Control	190,722.57	611,912.15	Pallenis spinosa
2012	110	2	6	B	e	Slope	Control	190,722.57	611,912.15	Plantago lagopus
2012	110	2	6	B	e	Slope	Control	190,722.57	611,912.15	Stipa capensis
2012	110	2	6	B	e	Slope	Control	190,722.57	611,912.15	Theligonum cynocrambe
2012	110	2	6	B	e	Slope	Control	190,722.57	611,912.15	Trifolium purpureum
2012	111	2	6	C	a	Slope	Control	190,717.96	611,912.78	Crepis aspera
2012	111	2	6	C	a	Slope	Control	190,717.96	611,912.78	Echium judaeum
2012	111	2	6	C	a	Slope	Control	190,717.96	611,912.78	Helianthemum salicifolium
2012	111	2	6	C	a	Slope	Control	190,717.96	611,912.78	Lotus peregrinus
2012	111	2	6	C	a	Slope	Control	190,717.96	611,912.78	Mercurialis annua
2012	111	2	6	C	a	Slope	Control	190,717.96	611,912.78	Pimpinella cretica
2012	112	2	6	C	b	Slope	Control	190,718.52	611,912.37	Avena sterilis
2012	112	2	6	C	b	Slope	Control	190,718.52	611,912.37	Crepis aspera
2012	112	2	6	C	b	Slope	Control	190,718.52	611,912.37	Crepis sancta
2012	112	2	6	C	b	Slope	Control	190,718.52	611,912.37	Erodium gruinum
2012	112	2	6	C	b	Slope	Control	190,718.52	611,912.37	Helianthemum salicifolium
2012	112	2	6	C	b	Slope	Control	190,718.52	611,912.37	Lotus peregrinus
2012	112	2	6	C	b	Slope	Control	190,718.52	611,912.37	Stipa capensis
2012	112	2	6	C	b	Slope	Control	190,718.52	611,912.37	Picris longirostris
2012	113	2	6	C	c	Slope	Control	190,718.05	611,912.22	Alyssum minus var. strigosum
2012	113	2	6	C	c	Slope	Control	190,718.05	611,912.22	Avena sterilis
2012	113	2	6	C	c	Slope	Control	190,718.05	611,912.22	Crepis aspera
2012	113	2	6	C	c	Slope	Control	190,718.05	611,912.22	Crepis sancta
2012	113	2	6	C	c	Slope	Control	190,718.05	611,912.22	Erodium malacoides
2012	113	2	6	C	c	Slope	Control	190,718.05	611,912.22	Hedypnois rhagadioloides
2012	113	2	6	C	c	Slope	Control	190,718.05	611,912.22	Mercurialis annua
2012	113	2	6	C	c	Slope	Control	190,718.05	611,912.22	Phagnalon rupestre
2012	113	2	6	C	c	Slope	Control	190,718.05	611,912.22	Pimpinella cretica
2012	113	2	6	C	c	Slope	Control	190,718.05	611,912.22	Plantago lagopus
2012	113	2	6	C	c	Slope	Control	190,718.05	611,912.22	Stipa capensis
2012	113	2	6	C	c	Slope	Control	190,718.05	611,912.22	Reichardia intermedia
2012	114	2	6	C	d	Slope	Control	190,717.49	611,912.13	Anthemis hebronica
2012	114	2	6	C	d	Slope	Control	190,717.49	611,912.13	Avena sterilis
2012	114	2	6	C	d	Slope	Control	190,717.49	611,912.13	Crepis aspera
2012	114	2	6	C	d	Slope	Control	190,717.49	611,912.13	Crepis sancta
2012	114	2	6	C	d	Slope	Control	190,717.49	611,912.13	Lotus peregrinus
2012	114	2	6	C	d	Slope	Control	190,717.49	611,912.13	Medicago turbinata
2012	114	2	6	C	d	Slope	Control	190,717.49	611,912.13	Mercurialis annua
2012	114	2	6	C	d	Slope	Control	190,717.49	611,912.13	Phagnalon rupestre
2012	114	2	6	C	d	Slope	Control	190,717.49	611,912.13	Pimpinella cretica
2012	114	2	6	C	d	Slope	Control	190,717.49	611,912.13	Plantago lagopus
2012	114	2	6	C	d	Slope	Control	190,717.49	611,912.13	Stipa capensis
2012	114	2	6	C	d	Slope	Control	190,717.49	611,912.13	Trifolium purpureum
2012	114	2	6	C	d	Slope	Control	190,717.49	611,912.13	Scilla autumnalis
2012	115	2	6	C	e	Slope	Control	190,718.05	611,911.72	Anagallis arvensis
2012	115	2	6	C	e	Slope	Control	190,718.05	611,911.72	Anemone coronaria
2012	115	2	6	C	e	Slope	Control	190,718.05	611,911.72	Anthemis pseudocotula
2012	115	2	6	C	e	Slope	Control	190,718.05	611,911.72	Avena sterilis
2012	115	2	6	C	e	Slope	Control	190,718.05	611,911.72	Crepis sancta
2012	115	2	6	C	e	Slope	Control	190,718.05	611,911.72	Echium judaeum
2012	115	2	6	C	e	Slope	Control	190,718.05	611,911.72	Erodium malacoides
2012	115	2	6	C	e	Slope	Control	190,718.05	611,911.72	Helianthemum salicifolium
2012	115	2	6	C	e	Slope	Control	190,718.05	611,911.72	Lotus peregrinus
2012	115	2	6	C	e	Slope	Control	190,718.05	611,911.72	Pallenis spinosa
2012	115	2	6	C	e	Slope	Control	190,718.05	611,911.72	Pimpinella cretica
2012	115	2	6	C	e	Slope	Control	190,718.05	611,911.72	Stipa capensis
2012	116	2	6	D	a	Slope	Control	190,711.29	611,913.30	Avena sterilis
2012	116	2	6	D	a	Slope	Control	190,711.29	611,913.30	Bromus scoparius
2012	116	2	6	D	a	Slope	Control	190,711.29	611,913.30	Crepis sancta
2012	116	2	6	D	a	Slope	Control	190,711.29	611,913.30	Helianthemum salicifolium
2012	116	2	6	D	a	Slope	Control	190,711.29	611,913.30	Mercurialis annua
2012	116	2	6	D	a	Slope	Control	190,711.29	611,913.30	Plantago lagopus
2012	116	2	6	D	a	Slope	Control	190,711.29	611,913.30	Stipa capensis
2012	116	2	6	D	a	Slope	Control	190,711.29	611,913.30	Theligonum cynocrambe
2012	116	2	6	D	a	Slope	Control	190,711.29	611,913.30	Torilis tenella (Delile) Reichenb.
2012	116	2	6	D	a	Slope	Control	190,711.29	611,913.30	Trifolium spumosum
2012	116	2	6	D	a	Slope	Control	190,711.29	611,913.30	Rostraria smyrnacea
2012	116	2	6	D	a	Slope	Control	190,711.29	611,913.30	Trifolium clusii
2012	116	2	6	D	a	Slope	Control	190,711.29	611,913.30	Picris longirostris
2012	117	2	6	D	b	Slope	Control	190,711.76	611,912.58	Anagallis arvensis
2012	117	2	6	D	b	Slope	Control	190,711.76	611,912.58	Avena sterilis
2012	117	2	6	D	b	Slope	Control	190,711.76	611,912.58	Mercurialis annua
2012	117	2	6	D	b	Slope	Control	190,711.76	611,912.58	Theligonum cynocrambe
2012	117	2	6	D	b	Slope	Control	190,711.76	611,912.58	Torilis tenella (Delile) Reichenb.
2012	117	2	6	D	b	Slope	Control	190,711.76	611,912.58	Euphorbia oxyodonta
2012	117	2	6	D	b	Slope	Control	190,711.76	611,912.58	Picris longirostris
2012	118	2	6	D	c	Slope	Control	190,711.38	611,912.74	Avena sterilis
2012	118	2	6	D	c	Slope	Control	190,711.38	611,912.74	Biscutella didyma
2012	118	2	6	D	c	Slope	Control	190,711.38	611,912.74	Bromus scoparius
2012	118	2	6	D	c	Slope	Control	190,711.38	611,912.74	Erodium malacoides
2012	118	2	6	D	c	Slope	Control	190,711.38	611,912.74	Helianthemum salicifolium
2012	118	2	6	D	c	Slope	Control	190,711.38	611,912.74	Lotus peregrinus
2012	118	2	6	D	c	Slope	Control	190,711.38	611,912.74	Mercurialis annua
2012	118	2	6	D	c	Slope	Control	190,711.38	611,912.74	Onobrychis squarrosa
2012	118	2	6	D	c	Slope	Control	190,711.38	611,912.74	Stipa capensis
2012	118	2	6	D	c	Slope	Control	190,711.38	611,912.74	Theligonum cynocrambe
2012	118	2	6	D	c	Slope	Control	190,711.38	611,912.74	Euphorbia oxyodonta
2012	119	2	6	D	d	Slope	Control	190,710.82	611,912.65	Ainsworthia trachycarpa
2012	119	2	6	D	d	Slope	Control	190,710.82	611,912.65	Avena sterilis
2012	119	2	6	D	d	Slope	Control	190,710.82	611,912.65	Bromus scoparius
2012	119	2	6	D	d	Slope	Control	190,710.82	611,912.65	Crepis sancta
2012	119	2	6	D	d	Slope	Control	190,710.82	611,912.65	Helianthemum salicifolium
2012	119	2	6	D	d	Slope	Control	190,710.82	611,912.65	Hymenocarpos circinnatus
2012	119	2	6	D	d	Slope	Control	190,710.82	611,912.65	Lotus peregrinus
2012	119	2	6	D	d	Slope	Control	190,710.82	611,912.65	Medicago turbinata
2012	119	2	6	D	d	Slope	Control	190,710.82	611,912.65	Stipa capensis
2012	119	2	6	D	d	Slope	Control	190,710.82	611,912.65	Trifolium campestre
2012	119	2	6	D	d	Slope	Control	190,710.82	611,912.65	Trifolium purpureum
2012	119	2	6	D	d	Slope	Control	190,710.82	611,912.65	Trifolium stellatum
2012	119	2	6	D	d	Slope	Control	190,710.82	611,912.65	Euphorbia oxyodonta
2012	119	2	6	D	d	Slope	Control	190,710.82	611,912.65	Picris longirostris
2012	120	2	6	D	e	Slope	Control	190,711.47	611,912.18	Avena sterilis
2012	120	2	6	D	e	Slope	Control	190,711.47	611,912.18	Biscutella didyma
2012	120	2	6	D	e	Slope	Control	190,711.47	611,912.18	Crepis sancta
2012	120	2	6	D	e	Slope	Control	190,711.47	611,912.18	Eryngium creticum
2012	120	2	6	D	e	Slope	Control	190,711.47	611,912.18	Hymenocarpos circinnatus
2012	120	2	6	D	e	Slope	Control	190,711.47	611,912.18	Medicago orbicularis
2012	120	2	6	D	e	Slope	Control	190,711.47	611,912.18	Medicago polymorpha
2012	120	2	6	D	e	Slope	Control	190,711.47	611,912.18	Medicago turbinata
2012	120	2	6	D	e	Slope	Control	190,711.47	611,912.18	Onobrychis squarrosa
2012	120	2	6	D	e	Slope	Control	190,711.47	611,912.18	Pallenis spinosa
2012	120	2	6	D	e	Slope	Control	190,711.47	611,912.18	Torilis tenella (Delile) Reichenb.
2012	120	2	6	D	e	Slope	Control	190,711.47	611,912.18	Trifolium clypeatum
2012	120	2	6	D	e	Slope	Control	190,711.47	611,912.18	Trifolium purpureum
2012	120	2	6	D	e	Slope	Control	190,711.47	611,912.18	Euphorbia oxyodonta
2012	120	2	6	D	e	Slope	Control	190,711.47	611,912.18	Rostraria smyrnacea
2012	121	2	6	E	a	Slope	Control	190,717.98	611,907.20	Avena sterilis
2012	121	2	6	E	a	Slope	Control	190,717.98	611,907.20	Galium setaceum decaisnei
2012	121	2	6	E	a	Slope	Control	190,717.98	611,907.20	Medicago turbinata
2012	121	2	6	E	a	Slope	Control	190,717.98	611,907.20	Plantago lagopus
2012	121	2	6	E	a	Slope	Control	190,717.98	611,907.20	Stipa capensis
2012	121	2	6	E	a	Slope	Control	190,717.98	611,907.20	Thrincia tuberosa
2012	121	2	6	E	a	Slope	Control	190,717.98	611,907.20	Trifolium stellatum
2012	122	2	6	E	b	Slope	Control	190,718.63	611,906.73	Adonis cupaniana
2012	122	2	6	E	b	Slope	Control	190,718.63	611,906.73	Anagallis arvensis
2012	122	2	6	E	b	Slope	Control	190,718.63	611,906.73	Anthemis pseudocotula
2012	122	2	6	E	b	Slope	Control	190,718.63	611,906.73	Avena sterilis
2012	122	2	6	E	b	Slope	Control	190,718.63	611,906.73	Crepis sancta
2012	122	2	6	E	b	Slope	Control	190,718.63	611,906.73	Erodium malacoides
2012	122	2	6	E	b	Slope	Control	190,718.63	611,906.73	Medicago turbinata
2012	122	2	6	E	b	Slope	Control	190,718.63	611,906.73	Plantago cretica
2012	122	2	6	E	b	Slope	Control	190,718.63	611,906.73	Plantago lagopus
2012	122	2	6	E	b	Slope	Control	190,718.63	611,906.73	Stipa capensis
2012	122	2	6	E	b	Slope	Control	190,718.63	611,906.73	Torilis tenella (Delile) Reichenb.
2012	122	2	6	E	b	Slope	Control	190,718.63	611,906.73	Trifolium clypeatum
2012	122	2	6	E	b	Slope	Control	190,718.63	611,906.73	Vulpia ciliata
2012	122	2	6	E	b	Slope	Control	190,718.63	611,906.73	Euphorbia chamaepeplus
2012	122	2	6	E	b	Slope	Control	190,718.63	611,906.73	Galium divaricatum
2012	122	2	6	E	b	Slope	Control	190,718.63	611,906.73	Trifolium clusii
2012	123	2	6	E	c	Slope	Control	190,718.07	611,906.64	Anthemis hebronica
2012	123	2	6	E	c	Slope	Control	190,718.07	611,906.64	Avena sterilis
2012	123	2	6	E	c	Slope	Control	190,718.07	611,906.64	Crepis sancta
2012	123	2	6	E	c	Slope	Control	190,718.07	611,906.64	Hirschfeldia incana
2012	123	2	6	E	c	Slope	Control	190,718.07	611,906.64	Lotus peregrinus
2012	123	2	6	E	c	Slope	Control	190,718.07	611,906.64	Medicago scutellata
2012	123	2	6	E	c	Slope	Control	190,718.07	611,906.64	Plantago lagopus
2012	123	2	6	E	c	Slope	Control	190,718.07	611,906.64	Stipa capensis
2012	123	2	6	E	c	Slope	Control	190,718.07	611,906.64	Trifolium campestre
2012	124	2	6	E	d	Slope	Control	190,717.51	611,906.55	Avena sterilis
2012	124	2	6	E	d	Slope	Control	190,717.51	611,906.55	Crepis sancta
2012	124	2	6	E	d	Slope	Control	190,717.51	611,906.55	Erodium malacoides
2012	124	2	6	E	d	Slope	Control	190,717.51	611,906.55	Medicago turbinata
2012	124	2	6	E	d	Slope	Control	190,717.51	611,906.55	Stipa capensis
2012	125	2	6	E	e	Slope	Control	190,718.16	611,906.08	Aegilops geniculata
2012	125	2	6	E	e	Slope	Control	190,718.16	611,906.08	Anthemis pseudocotula
2012	125	2	6	E	e	Slope	Control	190,718.16	611,906.08	Crepis aspera
2012	125	2	6	E	e	Slope	Control	190,718.16	611,906.08	Crepis sancta
2012	125	2	6	E	e	Slope	Control	190,718.16	611,906.08	Helianthemum salicifolium
2012	125	2	6	E	e	Slope	Control	190,718.16	611,906.08	Medicago turbinata
2012	125	2	6	E	e	Slope	Control	190,718.16	611,906.08	Onobrychis squarrosa
2012	125	2	6	E	e	Slope	Control	190,718.16	611,906.08	Plantago lagopus
2012	125	2	6	E	e	Slope	Control	190,718.16	611,906.08	Stipa capensis
2012	125	2	6	E	e	Slope	Control	190,718.16	611,906.08	Trifolium eriosphaerum
2012	126	2	106	A	a	Slope	Grazing	190,727.79	611,933.45	Avena sterilis
2012	126	2	106	A	a	Slope	Grazing	190,727.79	611,933.45	Chrysanthemum coronarium
2012	126	2	106	A	a	Slope	Grazing	190,727.79	611,933.45	Crepis aspera
2012	126	2	106	A	a	Slope	Grazing	190,727.79	611,933.45	Crepis sancta
2012	126	2	106	A	a	Slope	Grazing	190,727.79	611,933.45	Echium judaeum
2012	126	2	106	A	a	Slope	Grazing	190,727.79	611,933.45	Linum strictum
2012	126	2	106	A	a	Slope	Grazing	190,727.79	611,933.45	Lotus peregrinus
2012	126	2	106	A	a	Slope	Grazing	190,727.79	611,933.45	Plantago afra
2012	126	2	106	A	a	Slope	Grazing	190,727.79	611,933.45	Stipa capensis
2012	126	2	106	A	a	Slope	Grazing	190,727.79	611,933.45	Trifolium cherleri
2012	126	2	106	A	a	Slope	Grazing	190,727.79	611,933.45	Ononis viscosa
2012	126	2	106	A	a	Slope	Grazing	190,727.79	611,933.45	Euphorbia oxyodonta
2012	126	2	106	A	a	Slope	Grazing	190,727.79	611,933.45	Picris longirostris
2012	127	2	106	A	b	Slope	Grazing	190,728.03	611,933.27	Arenaria leptoclados
2012	127	2	106	A	b	Slope	Grazing	190,728.03	611,933.27	Biscutella didyma
2012	127	2	106	A	b	Slope	Grazing	190,728.03	611,933.27	Campanula hierosolymitana
2012	127	2	106	A	b	Slope	Grazing	190,728.03	611,933.27	Crepis aspera
2012	127	2	106	A	b	Slope	Grazing	190,728.03	611,933.27	Crepis sancta
2012	127	2	106	A	b	Slope	Grazing	190,728.03	611,933.27	Gagea commutata
2012	127	2	106	A	b	Slope	Grazing	190,728.03	611,933.27	Linum strictum
2012	127	2	106	A	b	Slope	Grazing	190,728.03	611,933.27	Medicago coronata
2012	127	2	106	A	b	Slope	Grazing	190,728.03	611,933.27	Mercurialis annua
2012	127	2	106	A	b	Slope	Grazing	190,728.03	611,933.27	Plantago afra
2012	127	2	106	A	b	Slope	Grazing	190,728.03	611,933.27	Stipa capensis
2012	127	2	106	A	b	Slope	Grazing	190,728.03	611,933.27	Silene nocturna
2012	128	2	106	A	c	Slope	Grazing	190,727.39	611,933.24	Avena sterilis
2012	128	2	106	A	c	Slope	Grazing	190,727.39	611,933.24	Centaurea crocodylium
2012	128	2	106	A	c	Slope	Grazing	190,727.39	611,933.24	Crepis aspera
2012	128	2	106	A	c	Slope	Grazing	190,727.39	611,933.24	Crepis sancta
2012	128	2	106	A	c	Slope	Grazing	190,727.39	611,933.24	Lotus peregrinus
2012	128	2	106	A	c	Slope	Grazing	190,727.39	611,933.24	Onobrychis squarrosa
2012	128	2	106	A	c	Slope	Grazing	190,727.39	611,933.24	Plantago afra
2012	128	2	106	A	c	Slope	Grazing	190,727.39	611,933.24	Plantago cretica
2012	128	2	106	A	c	Slope	Grazing	190,727.39	611,933.24	Stipa capensis
2012	128	2	106	A	c	Slope	Grazing	190,727.39	611,933.24	Torilis tenella (Delile) Reichenb.
2012	128	2	106	A	c	Slope	Grazing	190,727.39	611,933.24	Picris longirostris
2012	128	2	106	A	c	Slope	Grazing	190,727.39	611,933.24	Silene nocturna
2012	129	2	106	A	d	Slope	Grazing	190,726.91	611,933.10	Avena sterilis
2012	129	2	106	A	d	Slope	Grazing	190,726.91	611,933.10	Biscutella didyma
2012	129	2	106	A	d	Slope	Grazing	190,726.91	611,933.10	Bromus scoparius
2012	129	2	106	A	d	Slope	Grazing	190,726.91	611,933.10	Filago palaestina
2012	129	2	106	A	d	Slope	Grazing	190,726.91	611,933.10	Pallenis spinosa
2012	129	2	106	A	d	Slope	Grazing	190,726.91	611,933.10	Plantago afra
2012	129	2	106	A	d	Slope	Grazing	190,726.91	611,933.10	Stipa capensis
2012	129	2	106	A	d	Slope	Grazing	190,726.91	611,933.10	Trigonella monspeliaca
2012	129	2	106	A	d	Slope	Grazing	190,726.91	611,933.10	Rostraria smyrnacea
2012	129	2	106	A	d	Slope	Grazing	190,726.91	611,933.10	Silene nocturna
2012	130	2	106	A	e	Slope	Grazing	190,727.56	611,932.63	Avena sterilis
2012	130	2	106	A	e	Slope	Grazing	190,727.56	611,932.63	Crepis aspera
2012	130	2	106	A	e	Slope	Grazing	190,727.56	611,932.63	Crepis sancta
2012	130	2	106	A	e	Slope	Grazing	190,727.56	611,932.63	Filago palaestina
2012	130	2	106	A	e	Slope	Grazing	190,727.56	611,932.63	Gagea commutata
2012	130	2	106	A	e	Slope	Grazing	190,727.56	611,932.63	Hymenocarpos circinnatus
2012	130	2	106	A	e	Slope	Grazing	190,727.56	611,932.63	Plantago cretica
2012	130	2	106	A	e	Slope	Grazing	190,727.56	611,932.63	Stipa capensis
2012	130	2	106	A	e	Slope	Grazing	190,727.56	611,932.63	Rostraria smyrnacea
2012	131	2	106	B	a	Slope	Grazing	190,735.03	611,930.66	Alyssum minus var. strigosum
2012	131	2	106	B	a	Slope	Grazing	190,735.03	611,930.66	Anthemis hebronica
2012	131	2	106	B	a	Slope	Grazing	190,735.03	611,930.66	Bromus fasciculatus
2012	131	2	106	B	a	Slope	Grazing	190,735.03	611,930.66	Bromus scoparius
2012	131	2	106	B	a	Slope	Grazing	190,735.03	611,930.66	Crepis sancta
2012	131	2	106	B	a	Slope	Grazing	190,735.03	611,930.66	Gagea commutata
2012	131	2	106	B	a	Slope	Grazing	190,735.03	611,930.66	Hedypnois rhagadioloides
2012	131	2	106	B	a	Slope	Grazing	190,735.03	611,930.66	Medicago polymorpha
2012	131	2	106	B	a	Slope	Grazing	190,735.03	611,930.66	Mercurialis annua
2012	131	2	106	B	a	Slope	Grazing	190,735.03	611,930.66	Plantago afra
2012	131	2	106	B	a	Slope	Grazing	190,735.03	611,930.66	Stipa capensis
2012	131	2	106	B	a	Slope	Grazing	190,735.03	611,930.66	Vulpia ciliata
2012	131	2	106	B	a	Slope	Grazing	190,735.03	611,930.66	Euphorbia chamaepeplus
2012	131	2	106	B	a	Slope	Grazing	190,735.03	611,930.66	Unknown Geophyte
2012	131	2	106	B	a	Slope	Grazing	190,735.03	611,930.66	Euphorbia helioscopia
2012	131	2	106	B	a	Slope	Grazing	190,735.03	611,930.66	Rostraria smyrnacea
2012	132	2	106	B	b	Slope	Grazing	190,735.68	611,930.19	Anthemis pseudocotula
2012	132	2	106	B	b	Slope	Grazing	190,735.68	611,930.19	Avena sterilis
2012	132	2	106	B	b	Slope	Grazing	190,735.68	611,930.19	Biscutella didyma
2012	132	2	106	B	b	Slope	Grazing	190,735.68	611,930.19	Centaurea crocodylium
2012	132	2	106	B	b	Slope	Grazing	190,735.68	611,930.19	Crepis aspera
2012	132	2	106	B	b	Slope	Grazing	190,735.68	611,930.19	Crepis sancta
2012	132	2	106	B	b	Slope	Grazing	190,735.68	611,930.19	Echium judaeum
2012	132	2	106	B	b	Slope	Grazing	190,735.68	611,930.19	Lotus peregrinus
2012	132	2	106	B	b	Slope	Grazing	190,735.68	611,930.19	Mercurialis annua
2012	132	2	106	B	b	Slope	Grazing	190,735.68	611,930.19	Pallenis spinosa
2012	132	2	106	B	b	Slope	Grazing	190,735.68	611,930.19	Plantago afra
2012	132	2	106	B	b	Slope	Grazing	190,735.68	611,930.19	Plantago lagopus
2012	132	2	106	B	b	Slope	Grazing	190,735.68	611,930.19	Stipa capensis
2012	132	2	106	B	b	Slope	Grazing	190,735.68	611,930.19	Theligonum cynocrambe
2012	132	2	106	B	b	Slope	Grazing	190,735.68	611,930.19	Torilis tenella (Delile) Reichenb.
2012	132	2	106	B	b	Slope	Grazing	190,735.68	611,930.19	Urospermum picroides
2012	132	2	106	B	b	Slope	Grazing	190,735.68	611,930.19	Euphorbia chamaepeplus
2012	132	2	106	B	b	Slope	Grazing	190,735.68	611,930.19	Reichardia intermedia
2012	132	2	106	B	b	Slope	Grazing	190,735.68	611,930.19	Euphorbia oxyodonta
2012	133	2	106	B	c	Slope	Grazing	190,735.12	611,930.10	Anagallis arvensis
2012	133	2	106	B	c	Slope	Grazing	190,735.12	611,930.10	Anthemis pseudocotula
2012	133	2	106	B	c	Slope	Grazing	190,735.12	611,930.10	Campanula hierosolymitana
2012	133	2	106	B	c	Slope	Grazing	190,735.12	611,930.10	Crepis sancta
2012	133	2	106	B	c	Slope	Grazing	190,735.12	611,930.10	Filago pyramidata
2012	133	2	106	B	c	Slope	Grazing	190,735.12	611,930.10	Hedypnois rhagadioloides
2012	133	2	106	B	c	Slope	Grazing	190,735.12	611,930.10	Medicago turbinata
2012	133	2	106	B	c	Slope	Grazing	190,735.12	611,930.10	Pallenis spinosa
2012	133	2	106	B	c	Slope	Grazing	190,735.12	611,930.10	Plantago afra
2012	133	2	106	B	c	Slope	Grazing	190,735.12	611,930.10	Sedum rubens
2012	133	2	106	B	c	Slope	Grazing	190,735.12	611,930.10	Stipa capensis
2012	133	2	106	B	c	Slope	Grazing	190,735.12	611,930.10	Torilis tenella (Delile) Reichenb.
2012	133	2	106	B	c	Slope	Grazing	190,735.12	611,930.10	Rostraria smyrnacea
2012	134	2	106	B	d	Slope	Grazing	190,734.79	611,930.33	Anthemis hebronica
2012	134	2	106	B	d	Slope	Grazing	190,734.79	611,930.33	Biscutella didyma
2012	134	2	106	B	d	Slope	Grazing	190,734.79	611,930.33	Crepis aspera
2012	134	2	106	B	d	Slope	Grazing	190,734.79	611,930.33	Hedypnois rhagadioloides
2012	134	2	106	B	d	Slope	Grazing	190,734.79	611,930.33	Hordeum bulbosum
2012	134	2	106	B	d	Slope	Grazing	190,734.79	611,930.33	Hyparrhenia hirta
2012	134	2	106	B	d	Slope	Grazing	190,734.79	611,930.33	Micromeria nervosa
2012	134	2	106	B	d	Slope	Grazing	190,734.79	611,930.33	Sedum rubens
2012	134	2	106	B	d	Slope	Grazing	190,734.79	611,930.33	Stipa capensis
2012	135	2	106	B	e	Slope	Grazing	190,735.32	611,929.70	Asphodelus ramosus
2012	135	2	106	B	e	Slope	Grazing	190,735.32	611,929.70	Avena sterilis
2012	135	2	106	B	e	Slope	Grazing	190,735.32	611,929.70	Crepis aspera
2012	135	2	106	B	e	Slope	Grazing	190,735.32	611,929.70	Erodium gruinum
2012	135	2	106	B	e	Slope	Grazing	190,735.32	611,929.70	Hirschfeldia incana
2012	135	2	106	B	e	Slope	Grazing	190,735.32	611,929.70	Lotus peregrinus
2012	135	2	106	B	e	Slope	Grazing	190,735.32	611,929.70	Medicago turbinata
2012	135	2	106	B	e	Slope	Grazing	190,735.32	611,929.70	Pallenis spinosa
2012	135	2	106	B	e	Slope	Grazing	190,735.32	611,929.70	Plantago lagopus
2012	135	2	106	B	e	Slope	Grazing	190,735.32	611,929.70	Stipa capensis
2012	135	2	106	B	e	Slope	Grazing	190,735.32	611,929.70	Theligonum cynocrambe
2012	135	2	106	B	e	Slope	Grazing	190,735.32	611,929.70	Torilis tenella (Delile) Reichenb.
2012	135	2	106	B	e	Slope	Grazing	190,735.32	611,929.70	Trifolium cherleri
2012	135	2	106	B	e	Slope	Grazing	190,735.32	611,929.70	Trifolium spumosum
2012	136	2	106	C	a	Slope	Grazing	190,728.74	611,929.66	Artedia squamata
2012	136	2	106	C	a	Slope	Grazing	190,728.74	611,929.66	Avena sterilis
2012	136	2	106	C	a	Slope	Grazing	190,728.74	611,929.66	Hirschfeldia incana
2012	136	2	106	C	a	Slope	Grazing	190,728.74	611,929.66	Lotus peregrinus
2012	136	2	106	C	a	Slope	Grazing	190,728.74	611,929.66	Plantago lagopus
2012	136	2	106	C	a	Slope	Grazing	190,728.74	611,929.66	Euphorbia chamaepeplus
2012	137	2	106	C	b	Slope	Grazing	190,729.39	611,929.19	Adonis cupaniana
2012	137	2	106	C	b	Slope	Grazing	190,729.39	611,929.19	Artedia squamata
2012	137	2	106	C	b	Slope	Grazing	190,729.39	611,929.19	Avena sterilis
2012	137	2	106	C	b	Slope	Grazing	190,729.39	611,929.19	Bromus scoparius
2012	137	2	106	C	b	Slope	Grazing	190,729.39	611,929.19	Calendula arvensis
2012	137	2	106	C	b	Slope	Grazing	190,729.39	611,929.19	Chrysanthemum coronarium
2012	137	2	106	C	b	Slope	Grazing	190,729.39	611,929.19	Crepis sancta
2012	137	2	106	C	b	Slope	Grazing	190,729.39	611,929.19	Echium judaeum
2012	137	2	106	C	b	Slope	Grazing	190,729.39	611,929.19	Erodium malacoides
2012	137	2	106	C	b	Slope	Grazing	190,729.39	611,929.19	Hippocrepis unisiliquosa
2012	137	2	106	C	b	Slope	Grazing	190,729.39	611,929.19	Hirschfeldia incana
2012	137	2	106	C	b	Slope	Grazing	190,729.39	611,929.19	Mercurialis annua
2012	137	2	106	C	b	Slope	Grazing	190,729.39	611,929.19	Pallenis spinosa
2012	137	2	106	C	b	Slope	Grazing	190,729.39	611,929.19	Plantago lagopus
2012	137	2	106	C	b	Slope	Grazing	190,729.39	611,929.19	Theligonum cynocrambe
2012	137	2	106	C	b	Slope	Grazing	190,729.39	611,929.19	Thrincia tuberosa
2012	137	2	106	C	b	Slope	Grazing	190,729.39	611,929.19	Torilis tenella (Delile) Reichenb.
2012	137	2	106	C	b	Slope	Grazing	190,729.39	611,929.19	Euphorbia chamaepeplus
2012	137	2	106	C	b	Slope	Grazing	190,729.39	611,929.19	Euphorbia oxyodonta
2012	137	2	106	C	b	Slope	Grazing	190,729.39	611,929.19	Silene nocturna
2012	138	2	106	C	c	Slope	Grazing	190,728.83	611,929.10	Alopecurus utriculatus
2012	138	2	106	C	c	Slope	Grazing	190,728.83	611,929.10	Anthemis hebronica
2012	138	2	106	C	c	Slope	Grazing	190,728.83	611,929.10	Avena sterilis
2012	138	2	106	C	c	Slope	Grazing	190,728.83	611,929.10	Bromus fasciculatus
2012	138	2	106	C	c	Slope	Grazing	190,728.83	611,929.10	Bromus scoparius
2012	138	2	106	C	c	Slope	Grazing	190,728.83	611,929.10	Chrysanthemum coronarium
2012	138	2	106	C	c	Slope	Grazing	190,728.83	611,929.10	Crepis aspera
2012	138	2	106	C	c	Slope	Grazing	190,728.83	611,929.10	Erodium gruinum
2012	138	2	106	C	c	Slope	Grazing	190,728.83	611,929.10	Euphorbia peplus
2012	138	2	106	C	c	Slope	Grazing	190,728.83	611,929.10	Helianthemum salicifolium
2012	138	2	106	C	c	Slope	Grazing	190,728.83	611,929.10	Hirschfeldia incana
2012	138	2	106	C	c	Slope	Grazing	190,728.83	611,929.10	Linum strictum
2012	138	2	106	C	c	Slope	Grazing	190,728.83	611,929.10	Lotus peregrinus
2012	138	2	106	C	c	Slope	Grazing	190,728.83	611,929.10	Medicago orbicularis
2012	138	2	106	C	c	Slope	Grazing	190,728.83	611,929.10	Medicago polymorpha
2012	138	2	106	C	c	Slope	Grazing	190,728.83	611,929.10	Onobrychis squarrosa
2012	138	2	106	C	c	Slope	Grazing	190,728.83	611,929.10	Plantago lagopus
2012	138	2	106	C	c	Slope	Grazing	190,728.83	611,929.10	Torilis tenella (Delile) Reichenb.
2012	138	2	106	C	c	Slope	Grazing	190,728.83	611,929.10	Vicia peregrina
2012	138	2	106	C	c	Slope	Grazing	190,728.83	611,929.10	Silene nocturna
2012	139	2	106	C	d	Slope	Grazing	190,728.27	611,929.02	Alopecurus utriculatus
2012	139	2	106	C	d	Slope	Grazing	190,728.27	611,929.02	Anthemis hebronica
2012	139	2	106	C	d	Slope	Grazing	190,728.27	611,929.02	Artedia squamata
2012	139	2	106	C	d	Slope	Grazing	190,728.27	611,929.02	Avena sterilis
2012	139	2	106	C	d	Slope	Grazing	190,728.27	611,929.02	Bromus fasciculatus
2012	139	2	106	C	d	Slope	Grazing	190,728.27	611,929.02	Chrysanthemum coronarium
2012	139	2	106	C	d	Slope	Grazing	190,728.27	611,929.02	Crepis sancta
2012	139	2	106	C	d	Slope	Grazing	190,728.27	611,929.02	Erodium malacoides
2012	139	2	106	C	d	Slope	Grazing	190,728.27	611,929.02	Erucaria hispanica
2012	139	2	106	C	d	Slope	Grazing	190,728.27	611,929.02	Filago palaestina
2012	139	2	106	C	d	Slope	Grazing	190,728.27	611,929.02	Hirschfeldia incana
2012	139	2	106	C	d	Slope	Grazing	190,728.27	611,929.02	Lotus peregrinus
2012	139	2	106	C	d	Slope	Grazing	190,728.27	611,929.02	Medicago orbicularis
2012	139	2	106	C	d	Slope	Grazing	190,728.27	611,929.02	Medicago polymorpha
2012	139	2	106	C	d	Slope	Grazing	190,728.27	611,929.02	Pallenis spinosa
2012	139	2	106	C	d	Slope	Grazing	190,728.27	611,929.02	Plantago lagopus
2012	139	2	106	C	d	Slope	Grazing	190,728.27	611,929.02	Theligonum cynocrambe
2012	139	2	106	C	d	Slope	Grazing	190,728.27	611,929.02	Thrincia tuberosa
2012	139	2	106	C	d	Slope	Grazing	190,728.27	611,929.02	Torilis tenella (Delile) Reichenb.
2012	139	2	106	C	d	Slope	Grazing	190,728.27	611,929.02	Trifolium argutum
2012	139	2	106	C	d	Slope	Grazing	190,728.27	611,929.02	Trifolium campestre
2012	139	2	106	C	d	Slope	Grazing	190,728.27	611,929.02	Trigonella monspeliaca
2012	139	2	106	C	d	Slope	Grazing	190,728.27	611,929.02	Euphorbia chamaepeplus
2012	140	2	106	C	e	Slope	Grazing	190,728.92	611,928.55	Adonis cupaniana
2012	140	2	106	C	e	Slope	Grazing	190,728.92	611,928.55	Anthemis hebronica
2012	140	2	106	C	e	Slope	Grazing	190,728.92	611,928.55	Avena sterilis
2012	140	2	106	C	e	Slope	Grazing	190,728.92	611,928.55	Crepis aspera
2012	140	2	106	C	e	Slope	Grazing	190,728.92	611,928.55	Eryngium creticum
2012	140	2	106	C	e	Slope	Grazing	190,728.92	611,928.55	Hirschfeldia incana
2012	140	2	106	C	e	Slope	Grazing	190,728.92	611,928.55	Linum strictum
2012	140	2	106	C	e	Slope	Grazing	190,728.92	611,928.55	Mercurialis annua
2012	140	2	106	C	e	Slope	Grazing	190,728.92	611,928.55	Onobrychis squarrosa
2012	140	2	106	C	e	Slope	Grazing	190,728.92	611,928.55	Ornithogalum narbonense
2012	140	2	106	C	e	Slope	Grazing	190,728.92	611,928.55	Plantago lagopus
2012	140	2	106	C	e	Slope	Grazing	190,728.92	611,928.55	Stipa capensis
2012	140	2	106	C	e	Slope	Grazing	190,728.92	611,928.55	Torilis tenella (Delile) Reichenb.
2012	140	2	106	C	e	Slope	Grazing	190,728.92	611,928.55	Euphorbia oxyodonta
2012	141	2	106	D	a	Slope	Grazing	190,722.46	611,928.67	Alopecurus utriculatus
2012	141	2	106	D	a	Slope	Grazing	190,722.46	611,928.67	Astragalus asterias
2012	141	2	106	D	a	Slope	Grazing	190,722.46	611,928.67	Avena sterilis
2012	141	2	106	D	a	Slope	Grazing	190,722.46	611,928.67	Calendula arvensis
2012	141	2	106	D	a	Slope	Grazing	190,722.46	611,928.67	Chrysanthemum coronarium
2012	141	2	106	D	a	Slope	Grazing	190,722.46	611,928.67	Crepis aspera
2012	141	2	106	D	a	Slope	Grazing	190,722.46	611,928.67	Medicago coronata
2012	141	2	106	D	a	Slope	Grazing	190,722.46	611,928.67	Pallenis spinosa
2012	141	2	106	D	a	Slope	Grazing	190,722.46	611,928.67	Plantago lagopus
2012	141	2	106	D	a	Slope	Grazing	190,722.46	611,928.67	Sonchus oleraceus
2012	141	2	106	D	a	Slope	Grazing	190,722.46	611,928.67	Stipa capensis
2012	141	2	106	D	a	Slope	Grazing	190,722.46	611,928.67	Theligonum cynocrambe
2012	141	2	106	D	a	Slope	Grazing	190,722.46	611,928.67	Torilis tenella (Delile) Reichenb.
2012	141	2	106	D	a	Slope	Grazing	190,722.46	611,928.67	Urospermum picroides
2012	142	2	106	D	b	Slope	Grazing	190,722.94	611,928.31	Alopecurus utriculatus
2012	142	2	106	D	b	Slope	Grazing	190,722.94	611,928.31	Avena sterilis
2012	142	2	106	D	b	Slope	Grazing	190,722.94	611,928.31	Catapodium rigidum
2012	142	2	106	D	b	Slope	Grazing	190,722.94	611,928.31	Crepis aspera
2012	142	2	106	D	b	Slope	Grazing	190,722.94	611,928.31	Crepis sancta
2012	142	2	106	D	b	Slope	Grazing	190,722.94	611,928.31	Galium judaicum
2012	142	2	106	D	b	Slope	Grazing	190,722.94	611,928.31	Stipa capensis
2012	142	2	106	D	b	Slope	Grazing	190,722.94	611,928.31	Rostraria smyrnacea
2012	143	2	106	D	c	Slope	Grazing	190,722.55	611,928.11	Anthemis hebronica
2012	143	2	106	D	c	Slope	Grazing	190,722.55	611,928.11	Avena sterilis
2012	143	2	106	D	c	Slope	Grazing	190,722.55	611,928.11	Crepis aspera
2012	143	2	106	D	c	Slope	Grazing	190,722.55	611,928.11	Crepis sancta
2012	143	2	106	D	c	Slope	Grazing	190,722.55	611,928.11	Medicago coronata
2012	143	2	106	D	c	Slope	Grazing	190,722.55	611,928.11	Medicago orbicularis
2012	143	2	106	D	c	Slope	Grazing	190,722.55	611,928.11	Plantago lagopus
2012	143	2	106	D	c	Slope	Grazing	190,722.55	611,928.11	Stipa capensis
2012	143	2	106	D	c	Slope	Grazing	190,722.55	611,928.11	Rostraria smyrnacea
2012	144	2	106	D	d	Slope	Grazing	190,721.99	611,928.02	Alopecurus utriculatus
2012	144	2	106	D	d	Slope	Grazing	190,721.99	611,928.02	Anthemis hebronica
2012	144	2	106	D	d	Slope	Grazing	190,721.99	611,928.02	Avena sterilis
2012	144	2	106	D	d	Slope	Grazing	190,721.99	611,928.02	Biscutella didyma
2012	144	2	106	D	d	Slope	Grazing	190,721.99	611,928.02	Bromus alopecuros caroli-henrici
2012	144	2	106	D	d	Slope	Grazing	190,721.99	611,928.02	Bromus scoparius
2012	144	2	106	D	d	Slope	Grazing	190,721.99	611,928.02	Chrysanthemum coronarium
2012	144	2	106	D	d	Slope	Grazing	190,721.99	611,928.02	Crepis aspera
2012	144	2	106	D	d	Slope	Grazing	190,721.99	611,928.02	Crepis sancta
2012	144	2	106	D	d	Slope	Grazing	190,721.99	611,928.02	Galium judaicum
2012	144	2	106	D	d	Slope	Grazing	190,721.99	611,928.02	Hedypnois rhagadioloides
2012	144	2	106	D	d	Slope	Grazing	190,721.99	611,928.02	Medicago coronata
2012	144	2	106	D	d	Slope	Grazing	190,721.99	611,928.02	Medicago orbicularis
2012	144	2	106	D	d	Slope	Grazing	190,721.99	611,928.02	Medicago turbinata
2012	144	2	106	D	d	Slope	Grazing	190,721.99	611,928.02	Mercurialis annua
2012	144	2	106	D	d	Slope	Grazing	190,721.99	611,928.02	Onobrychis squarrosa
2012	144	2	106	D	d	Slope	Grazing	190,721.99	611,928.02	Plantago afra
2012	144	2	106	D	d	Slope	Grazing	190,721.99	611,928.02	Plantago lagopus
2012	144	2	106	D	d	Slope	Grazing	190,721.99	611,928.02	Stipa capensis
2012	144	2	106	D	d	Slope	Grazing	190,721.99	611,928.02	Trifolium campestre
2012	145	2	106	D	e	Slope	Grazing	190,722.63	611,927.55	Adonis cupaniana
2012	145	2	106	D	e	Slope	Grazing	190,722.63	611,927.55	Anthemis pseudocotula
2012	145	2	106	D	e	Slope	Grazing	190,722.63	611,927.55	Astragalus asterias
2012	145	2	106	D	e	Slope	Grazing	190,722.63	611,927.55	Avena sterilis
2012	145	2	106	D	e	Slope	Grazing	190,722.63	611,927.55	Biscutella didyma
2012	145	2	106	D	e	Slope	Grazing	190,722.63	611,927.55	Bromus scoparius
2012	145	2	106	D	e	Slope	Grazing	190,722.63	611,927.55	Calendula arvensis
2012	145	2	106	D	e	Slope	Grazing	190,722.63	611,927.55	Chrysanthemum coronarium
2012	145	2	106	D	e	Slope	Grazing	190,722.63	611,927.55	Coronilla scorpioides
2012	145	2	106	D	e	Slope	Grazing	190,722.63	611,927.55	Crepis aspera
2012	145	2	106	D	e	Slope	Grazing	190,722.63	611,927.55	Erodium gruinum
2012	145	2	106	D	e	Slope	Grazing	190,722.63	611,927.55	Eryngium creticum
2012	145	2	106	D	e	Slope	Grazing	190,722.63	611,927.55	Hirschfeldia incana
2012	145	2	106	D	e	Slope	Grazing	190,722.63	611,927.55	Hyparrhenia hirta
2012	145	2	106	D	e	Slope	Grazing	190,722.63	611,927.55	Lotus peregrinus
2012	145	2	106	D	e	Slope	Grazing	190,722.63	611,927.55	Mercurialis annua
2012	145	2	106	D	e	Slope	Grazing	190,722.63	611,927.55	Onobrychis squarrosa
2012	145	2	106	D	e	Slope	Grazing	190,722.63	611,927.55	Plantago lagopus
2012	145	2	106	D	e	Slope	Grazing	190,722.63	611,927.55	Stipa capensis
2012	145	2	106	D	e	Slope	Grazing	190,722.63	611,927.55	Thrincia tuberosa
2012	145	2	106	D	e	Slope	Grazing	190,722.63	611,927.55	Torilis leptophylla
2012	145	2	106	D	e	Slope	Grazing	190,722.63	611,927.55	Trifolium clypeatum
2012	145	2	106	D	e	Slope	Grazing	190,722.63	611,927.55	Scilla autumnalis
2012	145	2	106	D	e	Slope	Grazing	190,722.63	611,927.55	Trifolium clusii
2012	146	2	106	E	a	Slope	Grazing	190,729.90	611,923.26	Alopecurus utriculatus
2012	146	2	106	E	a	Slope	Grazing	190,729.90	611,923.26	Anthemis hebronica
2012	146	2	106	E	a	Slope	Grazing	190,729.90	611,923.26	Avena sterilis
2012	146	2	106	E	a	Slope	Grazing	190,729.90	611,923.26	Bromus fasciculatus
2012	146	2	106	E	a	Slope	Grazing	190,729.90	611,923.26	Crepis aspera
2012	146	2	106	E	a	Slope	Grazing	190,729.90	611,923.26	Crepis sancta
2012	146	2	106	E	a	Slope	Grazing	190,729.90	611,923.26	Erodium gruinum
2012	146	2	106	E	a	Slope	Grazing	190,729.90	611,923.26	Filago pyramidata
2012	146	2	106	E	a	Slope	Grazing	190,729.90	611,923.26	Hirschfeldia incana
2012	146	2	106	E	a	Slope	Grazing	190,729.90	611,923.26	Medicago coronata
2012	146	2	106	E	a	Slope	Grazing	190,729.90	611,923.26	Onobrychis squarrosa
2012	146	2	106	E	a	Slope	Grazing	190,729.90	611,923.26	Plantago lagopus
2012	146	2	106	E	a	Slope	Grazing	190,729.90	611,923.26	Stipa capensis
2012	146	2	106	E	a	Slope	Grazing	190,729.90	611,923.26	Torilis tenella (Delile) Reichenb.
2012	146	2	106	E	a	Slope	Grazing	190,729.90	611,923.26	Vulpia ciliata
2012	146	2	106	E	a	Slope	Grazing	190,729.90	611,923.26	Rostraria smyrnacea
2012	147	2	106	E	b	Slope	Grazing	190,730.39	611,922.91	Avena sterilis
2012	147	2	106	E	b	Slope	Grazing	190,730.39	611,922.91	Bromus scoparius
2012	147	2	106	E	b	Slope	Grazing	190,730.39	611,922.91	Hirschfeldia incana
2012	147	2	106	E	b	Slope	Grazing	190,730.39	611,922.91	Onobrychis squarrosa
2012	147	2	106	E	b	Slope	Grazing	190,730.39	611,922.91	Pimpinella cretica
2012	147	2	106	E	b	Slope	Grazing	190,730.39	611,922.91	Plantago lagopus
2012	147	2	106	E	b	Slope	Grazing	190,730.39	611,922.91	Stipa capensis
2012	147	2	106	E	b	Slope	Grazing	190,730.39	611,922.91	Theligonum cynocrambe
2012	147	2	106	E	b	Slope	Grazing	190,730.39	611,922.91	Torilis tenella (Delile) Reichenb.
2012	147	2	106	E	b	Slope	Grazing	190,730.39	611,922.91	Vulpia ciliata
2012	148	2	106	E	c	Slope	Grazing	190,729.83	611,922.82	Alopecurus utriculatus
2012	148	2	106	E	c	Slope	Grazing	190,729.83	611,922.82	Anagallis arvensis
2012	148	2	106	E	c	Slope	Grazing	190,729.83	611,922.82	Avena sterilis
2012	148	2	106	E	c	Slope	Grazing	190,729.83	611,922.82	Biscutella didyma
2012	148	2	106	E	c	Slope	Grazing	190,729.83	611,922.82	Bromus fasciculatus
2012	148	2	106	E	c	Slope	Grazing	190,729.83	611,922.82	Bromus lanceolatus
2012	148	2	106	E	c	Slope	Grazing	190,729.83	611,922.82	Crepis aspera
2012	148	2	106	E	c	Slope	Grazing	190,729.83	611,922.82	Crepis sancta
2012	148	2	106	E	c	Slope	Grazing	190,729.83	611,922.82	Hedypnois rhagadioloides
2012	148	2	106	E	c	Slope	Grazing	190,729.83	611,922.82	Hirschfeldia incana
2012	148	2	106	E	c	Slope	Grazing	190,729.83	611,922.82	Lagoecia cuminoides
2012	148	2	106	E	c	Slope	Grazing	190,729.83	611,922.82	Linum strictum
2012	148	2	106	E	c	Slope	Grazing	190,729.83	611,922.82	Medicago coronata
2012	148	2	106	E	c	Slope	Grazing	190,729.83	611,922.82	Mercurialis annua
2012	148	2	106	E	c	Slope	Grazing	190,729.83	611,922.82	Pimpinella cretica
2012	148	2	106	E	c	Slope	Grazing	190,729.83	611,922.82	Plantago lagopus
2012	148	2	106	E	c	Slope	Grazing	190,729.83	611,922.82	Stipa capensis
2012	148	2	106	E	c	Slope	Grazing	190,729.83	611,922.82	Torilis tenella (Delile) Reichenb.
2012	148	2	106	E	c	Slope	Grazing	190,729.83	611,922.82	Vulpia ciliata
2012	148	2	106	E	c	Slope	Grazing	190,729.83	611,922.82	Euphorbia chamaepeplus
2012	148	2	106	E	c	Slope	Grazing	190,729.83	611,922.82	Rostraria smyrnacea
2012	149	2	106	E	d	Slope	Grazing	190,729.27	611,922.73	Alopecurus utriculatus
2012	149	2	106	E	d	Slope	Grazing	190,729.27	611,922.73	Anthemis hebronica
2012	149	2	106	E	d	Slope	Grazing	190,729.27	611,922.73	Avena sterilis
2012	149	2	106	E	d	Slope	Grazing	190,729.27	611,922.73	Chaetosciadium trichospermum
2012	149	2	106	E	d	Slope	Grazing	190,729.27	611,922.73	Geropogon hybridus
2012	149	2	106	E	d	Slope	Grazing	190,729.27	611,922.73	Helianthemum salicifolium
2012	149	2	106	E	d	Slope	Grazing	190,729.27	611,922.73	Hirschfeldia incana
2012	149	2	106	E	d	Slope	Grazing	190,729.27	611,922.73	Linum strictum
2012	149	2	106	E	d	Slope	Grazing	190,729.27	611,922.73	Onobrychis squarrosa
2012	149	2	106	E	d	Slope	Grazing	190,729.27	611,922.73	Pimpinella cretica
2012	149	2	106	E	d	Slope	Grazing	190,729.27	611,922.73	Stipa capensis
2012	149	2	106	E	d	Slope	Grazing	190,729.27	611,922.73	Vulpia ciliata
2012	150	2	106	E	e	Slope	Grazing	190,730.03	611,922.42	Alopecurus utriculatus
2012	150	2	106	E	e	Slope	Grazing	190,730.03	611,922.42	Avena sterilis
2012	150	2	106	E	e	Slope	Grazing	190,730.03	611,922.42	Carthamus tenuis foliosus
2012	150	2	106	E	e	Slope	Grazing	190,730.03	611,922.42	Crepis sancta
2012	150	2	106	E	e	Slope	Grazing	190,730.03	611,922.42	Geropogon hybridus
2012	150	2	106	E	e	Slope	Grazing	190,730.03	611,922.42	Hirschfeldia incana
2012	150	2	106	E	e	Slope	Grazing	190,730.03	611,922.42	Lotus peregrinus
2012	150	2	106	E	e	Slope	Grazing	190,730.03	611,922.42	Mercurialis annua
2012	150	2	106	E	e	Slope	Grazing	190,730.03	611,922.42	Onobrychis squarrosa
2012	150	2	106	E	e	Slope	Grazing	190,730.03	611,922.42	Pallenis spinosa
[truncated: 6,698 more rows]
