# Supplementary material for: Quantifying Competitive Exclusion and Competitive Release in Ecological Communities: A Conceptual Framework and a Case Study
Source: PLoS One. 2016 Aug 18;11(8):e0160798. doi: 10.1371/journal.pone.0160798 (PMC4990188; doi:10.1371/journal.pone.0160798)
Supplement: S2 Dataset — (CSV) [file pone.0160798.s002.csv]

Block	Plot	Habitat	Treatment	Sample	Grasses_g	Forbs_g	Unidentified_g
1	1	Slope	Control	1	6.5	1.521	-
1	1	Slope	Control	2	4.5	1.654	0.598
1	1	Slope	Control	3	2.3	2.145	0.341
1	1	Slope	Control	4	7.9	0.621	-
1	1	Slope	Control	5	1.466	0.796	-
1	1	Slope	Control	6	10.2	0.931	0.143
1	1	Slope	Control	7	5.8	1.515	0.125
1	2	Slope	GrassRemoval	1	0.145	0.689	-
1	2	Slope	GrassRemoval	2	0.199	1.848	-
1	2	Slope	GrassRemoval	3	0.009	0.697	-
1	2	Slope	GrassRemoval	4	0.362	1.297	-
1	2	Slope	GrassRemoval	5	0	0.326
1	2	Slope	GrassRemoval	6	3	3.4	0.259
1	2	Slope	GrassRemoval	7	0.066	1.997	-
1	101	Slope	Grazing	1	2.6	0.308	0.223
1	101	Slope	Grazing	2	4.1	1.634	0.618
1	101	Slope	Grazing	3	2.192	0.286	-
1	101	Slope	Grazing	4	3.4	1.599	0.201
1	101	Slope	Grazing	5	0.676	0.21	-
1	101	Slope	Grazing	6	4	0.274	0.775
1	101	Slope	Grazing	7	2.2	0.592	-
2	5	Slope	GrassRemoval	1	0.152	4.1	-
2	5	Slope	GrassRemoval	2	0	1.235	0.024
2	5	Slope	GrassRemoval	3	0.458	1.155	-
2	5	Slope	GrassRemoval	4	0.143	5.2	-
2	5	Slope	GrassRemoval	5	0	7.6	-
2	5	Slope	GrassRemoval	6	0	22.8	-
2	5	Slope	GrassRemoval	7	0.008	7.7	-
2	6	Slope	Control	1	0.26	0.195	-
2	6	Slope	Control	2	2.2	2.09	-
2	6	Slope	Control	3	2.5	1.028	0.129
2	6	Slope	Control	4	1.206	1.419	0.172
2	6	Slope	Control	5	5.4	0.302	-
2	6	Slope	Control	6	2.2	0.999	0.108
2	6	Slope	Control	7	4	2.7	0.155
2	106	Slope	Grazing	1	1.033	1.239	0.196
2	106	Slope	Grazing	2	1.671	0.665	0.147
2	106	Slope	Grazing	3	1.66	1.408	0.161
2	106	Slope	Grazing	4	2.327	0.311	0.091
2	106	Slope	Grazing	5	1.388	1.265	0.104
2	106	Slope	Grazing	6	0.156	1.682	-
2	106	Slope	Grazing	7	0.657	0.22	-
3	9	Slope	Control	1	2.6	0.381	0.11
3	9	Slope	Control	2	2.1	4.2	0.155
3	9	Slope	Control	3	0.851	1.552	0.095
3	9	Slope	Control	4	0.338	1.154	0.032
3	9	Slope	Control	5	0.248	6.1	-
3	9	Slope	Control	6	0.75	4.5	0.255
3	9	Slope	Control	7	6.3	0.643	-
3	10	Slope	GrassRemoval	1	0.005	0.229	-
3	10	Slope	GrassRemoval	2	0	2.1	-
3	10	Slope	GrassRemoval	3	0.159	1.973	-
3	10	Slope	GrassRemoval	4	0.02	1.582	-
3	10	Slope	GrassRemoval	5	0.101	3.2	-
3	10	Slope	GrassRemoval	6	0	1.154	-
3	10	Slope	GrassRemoval	7	0	1.566	-
3	109	Slope	Grazing	1	1.797	0.204	0.058
3	109	Slope	Grazing	2	0.264	0.599	-
3	109	Slope	Grazing	3	1.23	0.59	-
3	109	Slope	Grazing	4	0.385	0.345	-
3	109	Slope	Grazing	5	0.167	0.115	-
3	109	Slope	Grazing	6	0.473	0.291	-
3	109	Slope	Grazing	7	0.591	1.422	-
4	11	Valley	GrassRemoval	1	0.285	1.329	-
4	11	Valley	GrassRemoval	2	0.181	2.5	-
4	11	Valley	GrassRemoval	3	0.753	2.4	0.118
4	11	Valley	GrassRemoval	4	0.300	2.9	0.065
4	11	Valley	GrassRemoval	5	0.604	1.985	0.082
4	11	Valley	GrassRemoval	6	0.682	3.3	0.202
4	11	Valley	GrassRemoval	7	0.089	2.6	-
4	12	Valley	Control	1	5.3	0.12	-
4	12	Valley	Control	2	11	0.641	0.074
4	12	Valley	Control	3	13.4	1.173	0.124
4	12	Valley	Control	4	9.5	1.26	0.159
4	12	Valley	Control	5	12.5	0.492	0.052
4	12	Valley	Control	6	15.4	0.073	-
4	12	Valley	Control	7	10.7	1.096	-
4	112	Valley	Grazing	1	2.4	0.204	-
4	112	Valley	Grazing	2	3.1	0.092	-
4	112	Valley	Grazing	3	2.1	0.299	-
4	112	Valley	Grazing	4	3.8	0.312	-
4	112	Valley	Grazing	5	1.393	0.005	-
4	112	Valley	Grazing	6	4.4	0.021	-
4	112	Valley	Grazing	7	0.935	0.039	-
5	13	Valley	Control	1	9.2	2.9	0.067
5	13	Valley	Control	2	7.3	0.271	-
5	13	Valley	Control	3	7.1	0.513	0.044
5	13	Valley	Control	4	6.7	3.1	0.174
5	13	Valley	Control	5	4.5	0.837	0.047
5	13	Valley	Control	6	6.9	1.617	0.045
5	13	Valley	Control	7	7.8	0.742	-
5	14	Valley	GrassRemoval	1	4.6	2.7	1.381
5	14	Valley	GrassRemoval	2	0.22	2.2	-
5	14	Valley	GrassRemoval	3	0.749	3.3	-
5	14	Valley	GrassRemoval	4	0.384	3.9	-
5	14	Valley	GrassRemoval	5	0.083	2.4	-
5	14	Valley	GrassRemoval	6	1.471	7.5	0.813
5	14	Valley	GrassRemoval	7	1.894	2.5	-
5	113	Valley	Grazing	1	2.4	0.175	-
5	113	Valley	Grazing	2	3.7	0.255	-
5	113	Valley	Grazing	3	8.7	0	-
5	113	Valley	Grazing	4	2.4	0.133	-
5	113	Valley	Grazing	5	3.3	0.995	-
5	113	Valley	Grazing	6	2.8	0.315	-
5	113	Valley	Grazing	7	2.7	0.118	-
6	19	Valley	Control	1	10.3	4.2	0.539
6	19	Valley	Control	2	6.3	2.6	0.057
6	19	Valley	Control	3	11.5	1.392	0.251
6	19	Valley	Control	4	6.1	0.698	-
6	19	Valley	Control	5	10.3	3	0.465
6	19	Valley	Control	6	9.3	4.3	0.988
6	19	Valley	Control	7	8.1	1.036	0.176
6	16	Valley	GrassRemoval	1	0.035	4.9	-
6	16	Valley	GrassRemoval	2	0.256	4.4	-
6	16	Valley	GrassRemoval	3	0.933	4.2	-
6	16	Valley	GrassRemoval	4	3.3	3.9	0.653
6	16	Valley	GrassRemoval	5	1.618	6	0.832
6	16	Valley	GrassRemoval	6	1.453	6	0.292
6	16	Valley	GrassRemoval	7	0.957	4.4	0.17
6	119	Valley	Grazing	1	3.3	1.197	-
6	119	Valley	Grazing	2	4.4	0.992	0.642
6	119	Valley	Grazing	3	3.1	1.843	0.158
6	119	Valley	Grazing	4	5.9	4.3	0.638
6	119	Valley	Grazing	5	1.935	0.28	-
6	119	Valley	Grazing	6	3.1	1.199
6	119	Valley	Grazing	7	2.6	0.21	-
