# Supplementary material for: Quantifying Competitive Exclusion and Competitive Release in Ecological Communities: A Conceptual Framework and a Case Study
Source: PLoS One. 2016 Aug 18;11(8):e0160798. doi: 10.1371/journal.pone.0160798 (PMC4990188; doi:10.1371/journal.pone.0160798)
Supplement: S3 Dataset — (CSV) [file pone.0160798.s003.csv]

Fence	Quadrate	Habitat	Clipping	count_type	Lat_Name	sum
1	H-CN0-1	Slope	0	Seedlings	Ainsworthia\Pimpinella	1
1	H-CN0-1	Slope	0	Seedlings	Anchusa aegyptiaca	1
1	H-CN0-1	Slope	0	Seedlings	Anemone coronaria	5
1	H-CN0-1	Slope	0	Seedlings	Anthemis hebronica	2
1	H-CN0-1	Slope	0	Seedlings	Astragalus asterias	2
1	H-CN0-1	Slope	0	Seedlings	Crepis aspera	11
1	H-CN0-1	Slope	0	Seedlings	Erodium cicutarium\moschatum	1
1	H-CN0-1	Slope	0	Seedlings	Erodium gruinum	1
1	H-CN0-1	Slope	0	Seedlings	Euphorbia chamaepeplus	3
1	H-CN0-1	Slope	0	Seedlings	Factorovskya aschersoniana	1
1	H-CN0-1	Slope	0	Seedlings	Gagea sp.	2
1	H-CN0-1	Slope	0	Seedlings	Gramineae sp.	1
1	H-CN0-1	Slope	0	Seedlings	Hedypnois\Rhagadiolus	6
1	H-CN0-1	Slope	0	Seedlings	Hordeum spontaneum	2
1	H-CN0-1	Slope	0	Seedlings	Medicago polymorpha	1
1	H-CN0-1	Slope	0	Seedlings	Medicago turbinata	1
1	H-CN0-1	Slope	0	Seedlings	Onobrychis squarrosa	2
1	H-CN0-1	Slope	0	Seedlings	Pallenis spinosa	11
1	H-CN0-1	Slope	0	Seedlings	Picris\Crepis sancta	21
1	H-CN0-1	Slope	0	Seedlings	Plantago afra	3
1	H-CN0-1	Slope	0	Seedlings	Plantago lagopus	13
1	H-CN0-1	Slope	0	Seedlings	Scilla autumnalis	14
1	H-CN0-1	Slope	0	Seedlings	Sedum rubens	1
1	H-CN0-1	Slope	0	Seedlings	Stipa capensis	180
1	H-CN0-1	Slope	0	Seedlings	Trifolium sp.	1
1	H-CN0-1	Slope	0	Seedlings	Unknown sp.	1
1	H-CN0-2	Slope	0	Seedlings	Anchusa aegyptiaca	1
1	H-CN0-2	Slope	0	Seedlings	Avena sterilis	5
1	H-CN0-2	Slope	0	Seedlings	Biscutella didyma	1
1	H-CN0-2	Slope	0	Seedlings	Calendula arvensis	8
1	H-CN0-2	Slope	0	Seedlings	Crassula alata	21
1	H-CN0-2	Slope	0	Seedlings	Crepis aspera	10
1	H-CN0-2	Slope	0	Seedlings	Erodium cicutarium\moschatum	33
1	H-CN0-2	Slope	0	Seedlings	Erodium gruinum	11
1	H-CN0-2	Slope	0	Seedlings	Euphorbia arguta	1
1	H-CN0-2	Slope	0	Seedlings	Euphorbia chamaepeplus	4
1	H-CN0-2	Slope	0	Seedlings	Euphorbia peplus	2
1	H-CN0-2	Slope	0	Seedlings	Factorovskya aschersoniana	24
1	H-CN0-2	Slope	0	Seedlings	Gagea sp.	3
1	H-CN0-2	Slope	0	Seedlings	Gramineae sp.	4
1	H-CN0-2	Slope	0	Seedlings	Hedypnois\Rhagadiolus	51
1	H-CN0-2	Slope	0	Seedlings	Helianthemum sp.	7
1	H-CN0-2	Slope	0	Seedlings	Hirschfeldia incana	7
1	H-CN0-2	Slope	0	Seedlings	Lotus peregrinus	1
1	H-CN0-2	Slope	0	Seedlings	Medicago coronata	4
1	H-CN0-2	Slope	0	Seedlings	Onobrychis squarrosa	1
1	H-CN0-2	Slope	0	Seedlings	Pallenis spinosa	7
1	H-CN0-2	Slope	0	Seedlings	Picris\Crepis sancta	33
1	H-CN0-2	Slope	0	Seedlings	Plantago afra	92
1	H-CN0-2	Slope	0	Seedlings	Plantago lagopus	13
1	H-CN0-2	Slope	0	Seedlings	Plantago lagopus\ cretica	108
1	H-CN0-2	Slope	0	Seedlings	Salvia horminum	1
1	H-CN0-2	Slope	0	Seedlings	Scilla autumnalis	13
1	H-CN0-2	Slope	0	Seedlings	Sedum rubens	15
1	H-CN0-2	Slope	0	Seedlings	Sedum caespitosum	3
1	H-CN0-2	Slope	0	Seedlings	Sonchus oleraceus	2
1	H-CN0-2	Slope	0	Seedlings	Stipa capensis	249
1	H-CN0-2	Slope	0	Seedlings	Torilis sp.	1
1	H-CN0-2	Slope	0	Seedlings	Trifolium sp.	1
1	H-CN0-2	Slope	0	Seedlings	Trigonella monspeliaca	4
1	H-CN0-2	Slope	0	Seedlings	Unknown sp.	3
1	H-CN2-1	Slope	2	Seedlings	Adonis cupaniana	3
1	H-CN2-1	Slope	2	Seedlings	Ainsworthia\Pimpinella	6
1	H-CN2-1	Slope	2	Seedlings	Anagallis arvensis	1
1	H-CN2-1	Slope	2	Seedlings	Anchusa aegyptiaca	1
1	H-CN2-1	Slope	2	Seedlings	Anemone coronaria	13
1	H-CN2-1	Slope	2	Seedlings	Anthemis hebronica	15
1	H-CN2-1	Slope	2	Seedlings	Astragalus asterias	2
1	H-CN2-1	Slope	2	Seedlings	Avena sterilis	25
1	H-CN2-1	Slope	2	Seedlings	Calendula arvensis	18
1	H-CN2-1	Slope	2	Seedlings	Crepis aspera	4
1	H-CN2-1	Slope	2	Seedlings	Erodium cicutarium\moschatum	2
1	H-CN2-1	Slope	2	Seedlings	Erodium gruinum	4
1	H-CN2-1	Slope	2	Seedlings	Euphorbia arguta	4
1	H-CN2-1	Slope	2	Seedlings	Euphorbia chamaepeplus	9
1	H-CN2-1	Slope	2	Seedlings	Euphorbia peplus	1
1	H-CN2-1	Slope	2	Seedlings	Gagea sp.	1
1	H-CN2-1	Slope	2	Seedlings	Gramineae sp.	11
1	H-CN2-1	Slope	2	Seedlings	Hedypnois\Rhagadiolus	22
1	H-CN2-1	Slope	2	Seedlings	Hirschfeldia incana	6
1	H-CN2-1	Slope	2	Seedlings	Lagoecia	1
1	H-CN2-1	Slope	2	Seedlings	Lotus peregrinus	1
1	H-CN2-1	Slope	2	Seedlings	Majorana syriaca	1
1	H-CN2-1	Slope	2	Seedlings	Medicago coronata	23
1	H-CN2-1	Slope	2	Seedlings	Medicago sp.	4
1	H-CN2-1	Slope	2	Seedlings	Medicago turbinata	1
1	H-CN2-1	Slope	2	Seedlings	Onobrychis squarrosa	1
1	H-CN2-1	Slope	2	Seedlings	Ononis sp.	1
1	H-CN2-1	Slope	2	Seedlings	Pallenis spinosa	14
1	H-CN2-1	Slope	2	Seedlings	Picris\Crepis sancta	169
1	H-CN2-1	Slope	2	Seedlings	Plantago afra	1
1	H-CN2-1	Slope	2	Seedlings	Plantago lagopus	8
1	H-CN2-1	Slope	2	Seedlings	Pterocephalus sp.	1
1	H-CN2-1	Slope	2	Seedlings	Reichardia\Urospermum	1
1	H-CN2-1	Slope	2	Seedlings	Scilla autumnalis	12
1	H-CN2-1	Slope	2	Seedlings	Stipa capensis	160
1	H-CN2-1	Slope	2	Seedlings	Theligonum cynocrambe	2
1	H-CN2-1	Slope	2	Seedlings	Thrincia tuberosa	1
1	H-CN2-1	Slope	2	Seedlings	Trifolium clypeatum	1
1	H-CN2-1	Slope	2	Seedlings	Trifolium dasyurum C.Presl	1
1	H-CN2-1	Slope	2	Seedlings	Trifolium stellatum	3
1	H-CN2-1	Slope	2	Seedlings	Trifolium tomentosum	1
1	H-CN2-1	Slope	2	Seedlings	Trigonella monspeliaca	1
1	H-CN2-1	Slope	2	Seedlings	Unknown Geophyte	1
1	H-CN2-1	Slope	2	Seedlings	Unknown sp.	4
1	H-CN2-1	Slope	2	Seedlings	Urospermum picroides	13
1	H-CN2-2	Slope	2	Seedlings	Anagallis arvensis	1
1	H-CN2-2	Slope	2	Seedlings	Anchusa aegyptiaca	4
1	H-CN2-2	Slope	2	Seedlings	Avena sterilis	16
1	H-CN2-2	Slope	2	Seedlings	Chaetosciadium trichospermum	2
1	H-CN2-2	Slope	2	Seedlings	Crassula alata	11
1	H-CN2-2	Slope	2	Seedlings	Crepis aspera	8
1	H-CN2-2	Slope	2	Seedlings	Daucus carota maximus	2
1	H-CN2-2	Slope	2	Seedlings	Erodium cicutarium\moschatum	6
1	H-CN2-2	Slope	2	Seedlings	Erodium gruinum	4
1	H-CN2-2	Slope	2	Seedlings	Erodium moschatum	6
1	H-CN2-2	Slope	2	Seedlings	Euphorbia arguta	1
1	H-CN2-2	Slope	2	Seedlings	Euphorbia chamaepeplus	8
1	H-CN2-2	Slope	2	Seedlings	Gagea sp.	5
1	H-CN2-2	Slope	2	Seedlings	Geranium sp.	1
1	H-CN2-2	Slope	2	Seedlings	Gramineae sp.	1
1	H-CN2-2	Slope	2	Seedlings	Helianthemum sp.	1
1	H-CN2-2	Slope	2	Seedlings	Hirschfeldia incana	1
1	H-CN2-2	Slope	2	Seedlings	Lagoecia cuminoides	1
1	H-CN2-2	Slope	2	Seedlings	Lotus peregrinus	1
1	H-CN2-2	Slope	2	Seedlings	Malva parviflora	1
1	H-CN2-2	Slope	2	Seedlings	Medicago coronata	26
1	H-CN2-2	Slope	2	Seedlings	Medicago sp.	1
1	H-CN2-2	Slope	2	Seedlings	Mercurialis annua	3
1	H-CN2-2	Slope	2	Seedlings	Pallenis spinosa	10
1	H-CN2-2	Slope	2	Seedlings	Picris\Crepis sancta	31
1	H-CN2-2	Slope	2	Seedlings	Plantago afra	17
1	H-CN2-2	Slope	2	Seedlings	Plantago cretica	1
1	H-CN2-2	Slope	2	Seedlings	Plantago lagopus	20
1	H-CN2-2	Slope	2	Seedlings	Scilla autumnalis	8
1	H-CN2-2	Slope	2	Seedlings	Sedum rubens	9
1	H-CN2-2	Slope	2	Seedlings	Sedum caespitosum	1
1	H-CN2-2	Slope	2	Seedlings	Silene sp.	1
1	H-CN2-2	Slope	2	Seedlings	Stipa capensis	201
1	H-CN2-2	Slope	2	Seedlings	Telmissa microcarpa	1
1	H-CN2-2	Slope	2	Seedlings	Torilis tenella (Delile) Reichenb.	2
1	H-CN2-2	Slope	2	Seedlings	Trigonella monspeliaca	2
2	H-CN0-1	Slope	0	Seedlings	Adonis cupaniana	1
2	H-CN0-1	Slope	0	Seedlings	Anthemis sp.	3
2	H-CN0-1	Slope	0	Seedlings	Avena sterilis	74
2	H-CN0-1	Slope	0	Seedlings	Carthamus tenuis foliosus	2
2	H-CN0-1	Slope	0	Seedlings	Crepis aspera	14
2	H-CN0-1	Slope	0	Seedlings	Crupina crupinastrum	1
2	H-CN0-1	Slope	0	Seedlings	Gramineae sp.	11
2	H-CN0-1	Slope	0	Seedlings	Hirschfeldia incana	39
2	H-CN0-1	Slope	0	Seedlings	Hordeum spontaneum	1
2	H-CN0-1	Slope	0	Seedlings	Linum strictum	2
2	H-CN0-1	Slope	0	Seedlings	Lotus peregrinus	1
2	H-CN0-1	Slope	0	Seedlings	Medicago polymorpha	4
2	H-CN0-1	Slope	0	Seedlings	Medicago rotata	2
2	H-CN0-1	Slope	0	Seedlings	Medicago turbinata	1
2	H-CN0-1	Slope	0	Seedlings	Mercurialis annua	6
2	H-CN0-1	Slope	0	Seedlings	Onobrychis squarrosa	3
2	H-CN0-1	Slope	0	Seedlings	Pallenis spinosa	22
2	H-CN0-1	Slope	0	Seedlings	Picris\Crepis sancta	18
2	H-CN0-1	Slope	0	Seedlings	Plantago lagopus	1
2	H-CN0-1	Slope	0	Seedlings	Sonchus oleraceus	8
2	H-CN0-1	Slope	0	Seedlings	Stipa capensis	137
2	H-CN0-1	Slope	0	Seedlings	Torilis tenella (Delile) Reichenb.	4
2	H-CN0-1	Slope	0	Seedlings	Unknown Geophyte	1
2	H-CN0-1	Slope	0	Seedlings	Unknown sp.	2
2	H-CN0-2	Slope	0	Seedlings	Adonis cupaniana	1
2	H-CN0-2	Slope	0	Seedlings	Aegilops geniculata	42
2	H-CN0-2	Slope	0	Seedlings	Anagallis arvensis	1
2	H-CN0-2	Slope	0	Seedlings	Anemone coronaria	2
2	H-CN0-2	Slope	0	Seedlings	Anthemis hebronica	1
2	H-CN0-2	Slope	0	Seedlings	Anthemis pseudocotula	2
2	H-CN0-2	Slope	0	Seedlings	Avena sterilis	51
2	H-CN0-2	Slope	0	Seedlings	Calendula arvensis	17
2	H-CN0-2	Slope	0	Seedlings	Carthamus tenuis foliosus	3
2	H-CN0-2	Slope	0	Seedlings	Chrysanthemum coronarium	5
2	H-CN0-2	Slope	0	Seedlings	Crepis aspera	17
2	H-CN0-2	Slope	0	Seedlings	Cruciferae sp.	4
2	H-CN0-2	Slope	0	Seedlings	Diplotaxis viminea	4
2	H-CN0-2	Slope	0	Seedlings	Erodium gruinum	1
2	H-CN0-2	Slope	0	Seedlings	Erodium malacoides	1
2	H-CN0-2	Slope	0	Seedlings	Eryngium creticum	2
2	H-CN0-2	Slope	0	Seedlings	Eryngium falcatum	3
2	H-CN0-2	Slope	0	Seedlings	Euphorbia	1
2	H-CN0-2	Slope	0	Seedlings	Euphorbia chamaepeplus	4
2	H-CN0-2	Slope	0	Seedlings	Gramineae sp.	32
2	H-CN0-2	Slope	0	Seedlings	Hedypnois\Rhagadiolus	1
2	H-CN0-2	Slope	0	Seedlings	Hirschfeldia incana	23
2	H-CN0-2	Slope	0	Seedlings	Linum strictum	7
2	H-CN0-2	Slope	0	Seedlings	Lotus peregrinus	4
2	H-CN0-2	Slope	0	Seedlings	Malva parviflora	7
2	H-CN0-2	Slope	0	Seedlings	Medicago polymorpha	3
2	H-CN0-2	Slope	0	Seedlings	Medicago turbinata	11
2	H-CN0-2	Slope	0	Seedlings	Mercurialis annua	1
2	H-CN0-2	Slope	0	Seedlings	Onobrychis squarrosa	6
2	H-CN0-2	Slope	0	Seedlings	Pallenis spinosa	14
2	H-CN0-2	Slope	0	Seedlings	Picris\Crepis sancta	71
2	H-CN0-2	Slope	0	Seedlings	Pimpinella cretica	1
2	H-CN0-2	Slope	0	Seedlings	Plantago lagopus	3
2	H-CN0-2	Slope	0	Seedlings	Reichardia sp.	1
2	H-CN0-2	Slope	0	Seedlings	Sedum rubens	1
2	H-CN0-2	Slope	0	Seedlings	Stipa capensis	91
2	H-CN0-2	Slope	0	Seedlings	Torilis tenella (Delile) Reichenb.	1
2	H-CN0-2	Slope	0	Seedlings	Trifolium tomentosum	2
2	H-CN0-2	Slope	0	Seedlings	Urospermum picroides	3
2	H-CN0-3	Slope	0	Seedlings	Adonis cupaniana	2
2	H-CN0-3	Slope	0	Seedlings	Ainsworthia trachycarpa	3
2	H-CN0-3	Slope	0	Seedlings	Avena sterilis	152
2	H-CN0-3	Slope	0	Seedlings	Boraginaceae sp.	3
2	H-CN0-3	Slope	0	Seedlings	Carthamus tenuis foliosus	1
2	H-CN0-3	Slope	0	Seedlings	Chrysanthemum coronarium	22
2	H-CN0-3	Slope	0	Seedlings	Crepis aspera	77
2	H-CN0-3	Slope	0	Seedlings	Erodium gruinum	2
2	H-CN0-3	Slope	0	Seedlings	Euphorbia peplus	1
2	H-CN0-3	Slope	0	Seedlings	Gramineae sp.	4
2	H-CN0-3	Slope	0	Seedlings	Hirschfeldia incana	18
2	H-CN0-3	Slope	0	Seedlings	Hordeum spontaneum	32
2	H-CN0-3	Slope	0	Seedlings	Lathyrus sp.	3
2	H-CN0-3	Slope	0	Seedlings	Linum strictum	1
2	H-CN0-3	Slope	0	Seedlings	Lotus peregrinus	10
2	H-CN0-3	Slope	0	Seedlings	Medicago orbicularis	1
2	H-CN0-3	Slope	0	Seedlings	Medicago polymorpha	7
2	H-CN0-3	Slope	0	Seedlings	Mercurialis annua	11
2	H-CN0-3	Slope	0	Seedlings	Onobrychis squarrosa	2
2	H-CN0-3	Slope	0	Seedlings	Pallenis spinosa	20
2	H-CN0-3	Slope	0	Seedlings	Picris\Crepis sancta	5
2	H-CN0-3	Slope	0	Seedlings	Plantago afra	1
2	H-CN0-3	Slope	0	Seedlings	Stipa capensis	3
2	H-CN0-3	Slope	0	Seedlings	Urospermum picroides	4
2	H-CN2-1	Slope	2	Seedlings		1
2	H-CN2-1	Slope	2	Seedlings	Aegilops geniculata	11
2	H-CN2-1	Slope	2	Seedlings	Anemone coronaria	1
2	H-CN2-1	Slope	2	Seedlings	Anthemis pseudocotula	20
2	H-CN2-1	Slope	2	Seedlings	Anthemis sp.	8
2	H-CN2-1	Slope	2	Seedlings	Avena sterilis	44
2	H-CN2-1	Slope	2	Seedlings	Calendula arvensis	2
2	H-CN2-1	Slope	2	Seedlings	Carthamus tenuis foliosus	1
2	H-CN2-1	Slope	2	Seedlings	Crepis aspera	30
2	H-CN2-1	Slope	2	Seedlings	Erodium malacoides	2
2	H-CN2-1	Slope	2	Seedlings	Euphorbia chamaepeplus	2
2	H-CN2-1	Slope	2	Seedlings	Gramineae sp.	15
2	H-CN2-1	Slope	2	Seedlings	Hirschfeldia incana	17
2	H-CN2-1	Slope	2	Seedlings	Linum strictum	11
2	H-CN2-1	Slope	2	Seedlings	Lotus peregrinus	8
2	H-CN2-1	Slope	2	Seedlings	Majorana syriaca	1
2	H-CN2-1	Slope	2	Seedlings	Medicago coronata	3
2	H-CN2-1	Slope	2	Seedlings	Medicago sp.	1
2	H-CN2-1	Slope	2	Seedlings	Medicago turbinata	22
2	H-CN2-1	Slope	2	Seedlings	Mercurialis annua	1
2	H-CN2-1	Slope	2	Seedlings	Onobrychis squarrosa	16
2	H-CN2-1	Slope	2	Seedlings	Pallenis spinosa	16
2	H-CN2-1	Slope	2	Seedlings	Picris\Crepis sancta	48
2	H-CN2-1	Slope	2	Seedlings	Plantago lagopus	2
2	H-CN2-1	Slope	2	Seedlings	Sonchus oleraceus	1
2	H-CN2-1	Slope	2	Seedlings	Stipa capensis	195
2	H-CN2-1	Slope	2	Seedlings	Torilis tenella (Delile) Reichenb.	1
2	H-CN2-1	Slope	2	Seedlings	Trigonella monspeliaca	1
2	H-CN2-1	Slope	2	Seedlings	Unknown Geophyte	1
2	H-CN2-1	Slope	2	Seedlings	Unknown sp.	1
2	H-CN2-2	Slope	2	Seedlings	Aegilops geniculata	43
2	H-CN2-2	Slope	2	Seedlings	Anthemis hebronica	1
2	H-CN2-2	Slope	2	Seedlings	Astragalus sp.	1
2	H-CN2-2	Slope	2	Seedlings	Avena sterilis	71
2	H-CN2-2	Slope	2	Seedlings	Biscutella didyma	1
2	H-CN2-2	Slope	2	Seedlings	Carthamus tenuis foliosus	3
2	H-CN2-2	Slope	2	Seedlings	Chrysanthemum coronarium	5
2	H-CN2-2	Slope	2	Seedlings	Crepis aspera	3
2	H-CN2-2	Slope	2	Seedlings	Crupina crupinastrum	1
2	H-CN2-2	Slope	2	Seedlings	Erodium cicutarium\moschatum	1
2	H-CN2-2	Slope	2	Seedlings	Erodium gruinum	1
2	H-CN2-2	Slope	2	Seedlings	Erodium malacoides	2
2	H-CN2-2	Slope	2	Seedlings	Euphorbia arguta/ helioscopia	34
2	H-CN2-2	Slope	2	Seedlings	Euphorbia chamaepeplus	11
2	H-CN2-2	Slope	2	Seedlings	Gramineae sp.	21
2	H-CN2-2	Slope	2	Seedlings	Hedypnois\Rhagadiolus	7
2	H-CN2-2	Slope	2	Seedlings	Hirschfeldia incana	7
2	H-CN2-2	Slope	2	Seedlings	Linum strictum	15
2	H-CN2-2	Slope	2	Seedlings	Lotus peregrinus	22
2	H-CN2-2	Slope	2	Seedlings	Majorana syriaca	1
2	H-CN2-2	Slope	2	Seedlings	Malva parviflora	3
2	H-CN2-2	Slope	2	Seedlings	Medicago polymorpha	2
2	H-CN2-2	Slope	2	Seedlings	Medicago sp.	16
2	H-CN2-2	Slope	2	Seedlings	Mercurialis annua	23
2	H-CN2-2	Slope	2	Seedlings	Onobrychis squarrosa	11
2	H-CN2-2	Slope	2	Seedlings	Ononis sp.	2
2	H-CN2-2	Slope	2	Seedlings	Pallenis spinosa	39
2	H-CN2-2	Slope	2	Seedlings	Picris\Crepis sancta	47
2	H-CN2-2	Slope	2	Seedlings	Plantago afra	13
2	H-CN2-2	Slope	2	Seedlings	Pterocephalus sp.	2
2	H-CN2-2	Slope	2	Seedlings	Reichardia sp.	1
2	H-CN2-2	Slope	2	Seedlings	Stipa capensis	54
2	H-CN2-2	Slope	2	Seedlings	Theligonum cynocrambe	21
2	H-CN2-2	Slope	2	Seedlings	Trifolium sp.	4
2	H-CN2-3	Slope	2	Seedlings	Anagallis arvensis	2
2	H-CN2-3	Slope	2	Seedlings	Anemone coronaria	1
2	H-CN2-3	Slope	2	Seedlings	Anthemis sp.	1
2	H-CN2-3	Slope	2	Seedlings	Astragalus asterias	2
2	H-CN2-3	Slope	2	Seedlings	Astragalus sp.	1
2	H-CN2-3	Slope	2	Seedlings	Avena sterilis	141
2	H-CN2-3	Slope	2	Seedlings	Carthamus tenuis foliosus	1
2	H-CN2-3	Slope	2	Seedlings	Chrysanthemum coronarium	31
2	H-CN2-3	Slope	2	Seedlings	Crepis aspera	38
2	H-CN2-3	Slope	2	Seedlings	Erodium gruinum	1
2	H-CN2-3	Slope	2	Seedlings	Erodium malacoides	1
2	H-CN2-3	Slope	2	Seedlings	Euphorbia arguta/ helioscopia	2
2	H-CN2-3	Slope	2	Seedlings	Euphorbia chamaepeplus	1
2	H-CN2-3	Slope	2	Seedlings	Galium s.p.	5
2	H-CN2-3	Slope	2	Seedlings	Gramineae sp.	1
2	H-CN2-3	Slope	2	Seedlings	Hedypnois\Rhagadiolus	5
2	H-CN2-3	Slope	2	Seedlings	Hirschfeldia incana	20
2	H-CN2-3	Slope	2	Seedlings	Hordeum spontaneum	5
2	H-CN2-3	Slope	2	Seedlings	Hymenocarpos circinnatus	1
2	H-CN2-3	Slope	2	Seedlings	Lathyrus blepharicarpos	2
2	H-CN2-3	Slope	2	Seedlings	Lotus peregrinus	6
2	H-CN2-3	Slope	2	Seedlings	Medicago polymorpha	1
2	H-CN2-3	Slope	2	Seedlings	Medicago turbinata	9
2	H-CN2-3	Slope	2	Seedlings	Mercurialis annua	2
2	H-CN2-3	Slope	2	Seedlings	Onobrychis squarrosa	4
2	H-CN2-3	Slope	2	Seedlings	Pallenis spinosa	25
2	H-CN2-3	Slope	2	Seedlings	Picris\Crepis sancta	39
2	H-CN2-3	Slope	2	Seedlings	Plantago afra	3
2	H-CN2-3	Slope	2	Seedlings	Thrincia tuberosa	2
2	H-CN2-3	Slope	2	Seedlings	Trifolium clypeatum	1
2	H-CN2-3	Slope	2	Seedlings	Unknown sp.	1
3	H-CN0-1	Slope	0	Seedlings	Anagallis arvensis	2
3	H-CN0-1	Slope	0	Seedlings	Anchusa aegyptiaca	5
3	H-CN0-1	Slope	0	Seedlings	Anthemis hebronica	5
3	H-CN0-1	Slope	0	Seedlings	Avena sterilis	17
3	H-CN0-1	Slope	0	Seedlings	Biscutella didyma	12
3	H-CN0-1	Slope	0	Seedlings	Calendula arvensis	13
3	H-CN0-1	Slope	0	Seedlings	Carthamus tenuis foliosus	1
3	H-CN0-1	Slope	0	Seedlings	Centaurea crocodylium	1
3	H-CN0-1	Slope	0	Seedlings	Chrysanthemum coronarium	11
3	H-CN0-1	Slope	0	Seedlings	Crepis aspera	15
3	H-CN0-1	Slope	0	Seedlings	Daucus carota maximus	5
3	H-CN0-1	Slope	0	Seedlings	Diplotaxis viminea	1
3	H-CN0-1	Slope	0	Seedlings	Erodium cicutarium\moschatum	6
3	H-CN0-1	Slope	0	Seedlings	Erodium gruinum	1
3	H-CN0-1	Slope	0	Seedlings	Eryngium creticum	1
3	H-CN0-1	Slope	0	Seedlings	Gagea commutata	4
3	H-CN0-1	Slope	0	Seedlings	Helianthemum salicifolium	2
3	H-CN0-1	Slope	0	Seedlings	Hirschfeldia incana	1
3	H-CN0-1	Slope	0	Seedlings	Hordeum spontaneum	1
3	H-CN0-1	Slope	0	Seedlings	Hymenocarpos circinnatus	4
3	H-CN0-1	Slope	0	Seedlings	Lotus peregrinus	4
3	H-CN0-1	Slope	0	Seedlings	Medicago coronata	5
3	H-CN0-1	Slope	0	Seedlings	Medicago turbinata	10
3	H-CN0-1	Slope	0	Seedlings	Mercurialis annua	4
3	H-CN0-1	Slope	0	Seedlings	Picris\Crepis sancta	7
3	H-CN0-1	Slope	0	Seedlings	Plantago afra	2
3	H-CN0-1	Slope	0	Seedlings	Plantago lagopus	43
3	H-CN0-1	Slope	0	Seedlings	Sedum rubens	1
3	H-CN0-1	Slope	0	Seedlings	Sonchus oleraceus	2
3	H-CN0-1	Slope	0	Seedlings	Stipa capensis	54
3	H-CN0-1	Slope	0	Seedlings	Theligonum cynocrambe	1
3	H-CN0-1	Slope	0	Seedlings	Torilis tenella (Delile) Reichenb.	10
3	H-CN0-1	Slope	0	Seedlings	Trifolium purpureum	1
3	H-CN0-1	Slope	0	Seedlings	Trifolium stellatum	1
3	H-CN0-1	Slope	0	Seedlings	Urospermum picroides	1
3	H-CN0-2	Slope	0	Seedlings	Adonis cupaniana	1
3	H-CN0-2	Slope	0	Seedlings	Astragalus asterias	1
3	H-CN0-2	Slope	0	Seedlings	Avena sterilis	3
3	H-CN0-2	Slope	0	Seedlings	Erodium gruinum	2
3	H-CN0-2	Slope	0	Seedlings	Euphorbia arguta	2
3	H-CN0-2	Slope	0	Seedlings	Euphorbia chamaepeplus	6
3	H-CN0-2	Slope	0	Seedlings	Euphorbia peplus	1
3	H-CN0-2	Slope	0	Seedlings	Hordeum bulbosum	1
3	H-CN0-2	Slope	0	Seedlings	Lotus peregrinus	1
3	H-CN0-2	Slope	0	Seedlings	Mercurialis annua	2
3	H-CN0-2	Slope	0	Seedlings	Pallenis spinosa	2
3	H-CN0-2	Slope	0	Seedlings	Picris\Crepis sancta	3
3	H-CN0-2	Slope	0	Seedlings	Plantago afra	43
3	H-CN0-2	Slope	0	Seedlings	Ranunculus asiaticus	1
3	H-CN0-2	Slope	0	Seedlings	Scilla autumnalis	19
3	H-CN0-2	Slope	0	Seedlings	Stipa capensis	162
3	H-CN0-2	Slope	0	Seedlings	Theligonum cynocrambe	2
3	H-CN0-2	Slope	0	Seedlings	Torilis tenella (Delile) Reichenb.	2
3	H-CN0-2	Slope	0	Seedlings	Unknown sp.	1
3	H-CN0-3	Slope	0	Seedlings	Anagallis arvensis	4
3	H-CN0-3	Slope	0	Seedlings	Anchusa aegyptiaca	3
3	H-CN0-3	Slope	0	Seedlings	Anemone coronaria	7
3	H-CN0-3	Slope	0	Seedlings	Astragalus sp.	1
3	H-CN0-3	Slope	0	Seedlings	Biscutella didyma	3
3	H-CN0-3	Slope	0	Seedlings	Calendula arvensis	1
3	H-CN0-3	Slope	0	Seedlings	Chrysanthemum coronarium	14
3	H-CN0-3	Slope	0	Seedlings	Crepis aspera	13
3	H-CN0-3	Slope	0	Seedlings	Diplotaxis viminea	1
3	H-CN0-3	Slope	0	Seedlings	Erodium gruinum	1
3	H-CN0-3	Slope	0	Seedlings	Factorovskya aschersoniana	2
3	H-CN0-3	Slope	0	Seedlings	Hirschfeldia incana	6
3	H-CN0-3	Slope	0	Seedlings	Hymenocarpos circinnatus	2
3	H-CN0-3	Slope	0	Seedlings	Medicago coronata	1
3	H-CN0-3	Slope	0	Seedlings	Medicago turbinata/rotata	3
3	H-CN0-3	Slope	0	Seedlings	Mercurialis annua	2
3	H-CN0-3	Slope	0	Seedlings	Picris\Crepis sancta	15
3	H-CN0-3	Slope	0	Seedlings	Plantago afra	3
3	H-CN0-3	Slope	0	Seedlings	Plantago lagopus	31
3	H-CN0-3	Slope	0	Seedlings	Scilla autumnalis	1
3	H-CN0-3	Slope	0	Seedlings	Sedum rubens	6
3	H-CN0-3	Slope	0	Seedlings	Sedum caespitosum	4
3	H-CN0-3	Slope	0	Seedlings	Sonchus oleraceus	3
3	H-CN0-3	Slope	0	Seedlings	Stipa capensis	197
3	H-CN0-3	Slope	0	Seedlings	Trigonella monspeliaca	4
3	H-CN0-3	Slope	0	Seedlings	Unknown sp.	1
3	H-CN0-3	Slope	0	Seedlings	Veronica sp.	1
3	H-CN0-4	Slope	0	Seedlings	Avena sterilis	5
3	H-CN0-4	Slope	0	Seedlings	Biscutella didyma	1
3	H-CN0-4	Slope	0	Seedlings	Chrysanthemum coronarium	8
3	H-CN0-4	Slope	0	Seedlings	Crepis aspera	2
3	H-CN0-4	Slope	0	Seedlings	Erodium cicutarium\moschatum	1
3	H-CN0-4	Slope	0	Seedlings	Erodium gruinum	2
3	H-CN0-4	Slope	0	Seedlings	Euphorbia arguta	3
3	H-CN0-4	Slope	0	Seedlings	Euphorbia helioscopia	1
3	H-CN0-4	Slope	0	Seedlings	Euphorbia peplus	1
3	H-CN0-4	Slope	0	Seedlings	Hedypnois\Rhagadiolus	1
3	H-CN0-4	Slope	0	Seedlings	Hirschfeldia incana	5
3	H-CN0-4	Slope	0	Seedlings	Lotus peregrinus	1
3	H-CN0-4	Slope	0	Seedlings	Medicago coronata	1
3	H-CN0-4	Slope	0	Seedlings	Mercurialis annua	13
3	H-CN0-4	Slope	0	Seedlings	Onobrychis squarrosa	3
3	H-CN0-4	Slope	0	Seedlings	Ononis sp.	2
3	H-CN0-4	Slope	0	Seedlings	Picris\Crepis sancta	15
3	H-CN0-4	Slope	0	Seedlings	Plantago afra	1
3	H-CN0-4	Slope	0	Seedlings	Ranunculus asiaticus	1
3	H-CN0-4	Slope	0	Seedlings	Silene sp.	1
3	H-CN0-4	Slope	0	Seedlings	Stipa capensis	193
3	H-CN0-4	Slope	0	Seedlings	Theligonum cynocrambe	4
3	H-CN0-4	Slope	0	Seedlings	Trifolium clypeatum	1
3	H-CN2-1	Slope	2	Seedlings	Adonis cupaniana	2
3	H-CN2-1	Slope	2	Seedlings	Anagallis arvensis	3
3	H-CN2-1	Slope	2	Seedlings	Anchusa aegyptiaca	5
3	H-CN2-1	Slope	2	Seedlings	Anemone coronaria	3
3	H-CN2-1	Slope	2	Seedlings	Anthemis hebronica	1
3	H-CN2-1	Slope	2	Seedlings	Astragalus asterias	2
3	H-CN2-1	Slope	2	Seedlings	Avena sterilis	8
3	H-CN2-1	Slope	2	Seedlings	Calendula arvensis	18
3	H-CN2-1	Slope	2	Seedlings	Carthamus tenuis foliosus	1
3	H-CN2-1	Slope	2	Seedlings	Chrysanthemum coronarium	3
3	H-CN2-1	Slope	2	Seedlings	Convolvulus	3
3	H-CN2-1	Slope	2	Seedlings	Crepis aspera	45
3	H-CN2-1	Slope	2	Seedlings	Erodium cicutarium	11
3	H-CN2-1	Slope	2	Seedlings	Erodium cicutarium\moschatum	3
3	H-CN2-1	Slope	2	Seedlings	Erodium gruinum	2
3	H-CN2-1	Slope	2	Seedlings	Euphorbia chamaepeplus	2
3	H-CN2-1	Slope	2	Seedlings	Euphorbia peplus	6
3	H-CN2-1	Slope	2	Seedlings	Euphorbia sp.	1
3	H-CN2-1	Slope	2	Seedlings	Filago sp.	10
3	H-CN2-1	Slope	2	Seedlings	Gagea commutata	1
3	H-CN2-1	Slope	2	Seedlings	Gramineae sp.	8
3	H-CN2-1	Slope	2	Seedlings	Helianthemum sp.	1
3	H-CN2-1	Slope	2	Seedlings	Hirschfeldia incana	10
3	H-CN2-1	Slope	2	Seedlings	Hordeum spontaneum	4
3	H-CN2-1	Slope	2	Seedlings	Lotus peregrinus	2
3	H-CN2-1	Slope	2	Seedlings	Malva parviflora	1
3	H-CN2-1	Slope	2	Seedlings	Medicago coronata	1
3	H-CN2-1	Slope	2	Seedlings	Medicago polymorpha	2
3	H-CN2-1	Slope	2	Seedlings	Medicago sp.	5
3	H-CN2-1	Slope	2	Seedlings	Medicago turbinata	8
3	H-CN2-1	Slope	2	Seedlings	Mercurialis annua	2
3	H-CN2-1	Slope	2	Seedlings	Ononis sp.	3
3	H-CN2-1	Slope	2	Seedlings	Picris\Crepis sancta	27
3	H-CN2-1	Slope	2	Seedlings	Plantago lagopus	125
3	H-CN2-1	Slope	2	Seedlings	Ranunculus asiaticus	1
3	H-CN2-1	Slope	2	Seedlings	Scilla autumnalis	1
3	H-CN2-1	Slope	2	Seedlings	Sedum caespitosum	31
3	H-CN2-1	Slope	2	Seedlings	Stipa capensis	172
3	H-CN2-1	Slope	2	Seedlings	Theligonum cynocrambe	8
3	H-CN2-1	Slope	2	Seedlings	Torilis sp.	1
3	H-CN2-1	Slope	2	Seedlings	Unknown sp.	2
3	H-CN2-1	Slope	2	Seedlings	Veronica sp.	2
3	H-CN2-2	Slope	2	Seedlings	Anchusa aegyptiaca	3
3	H-CN2-2	Slope	2	Seedlings	Avena sterilis	2
3	H-CN2-2	Slope	2	Seedlings	Biscutella didyma	2
3	H-CN2-2	Slope	2	Seedlings	Calendula arvensis	1
3	H-CN2-2	Slope	2	Seedlings	Crepis aspera	2
3	H-CN2-2	Slope	2	Seedlings	Euphorbia arguta	26
3	H-CN2-2	Slope	2	Seedlings	Euphorbia peplus	1
3	H-CN2-2	Slope	2	Seedlings	Hedypnois\Rhagadiolus	1
3	H-CN2-2	Slope	2	Seedlings	Lotus peregrinus	1
3	H-CN2-2	Slope	2	Seedlings	Medicago polymorpha	1
3	H-CN2-2	Slope	2	Seedlings	Mercurialis annua	22
3	H-CN2-2	Slope	2	Seedlings	Pallenis spinosa	1
3	H-CN2-2	Slope	2	Seedlings	Picris\Crepis sancta	8
3	H-CN2-2	Slope	2	Seedlings	Plantago afra	9
3	H-CN2-2	Slope	2	Seedlings	Ranunculus asiaticus	3
3	H-CN2-2	Slope	2	Seedlings	Scilla autumnalis	8
3	H-CN2-2	Slope	2	Seedlings	Stipa capensis	167
3	H-CN2-2	Slope	2	Seedlings	Theligonum cynocrambe	1
3	H-CN2-2	Slope	2	Seedlings	Torilis tenella (Delile) Reichenb.	1
3	H-CN2-2	Slope	2	Seedlings	Trigonella monspeliaca	1
3	H-CN2-3	Slope	2	Seedlings	Adonis cupaniana	1
3	H-CN2-3	Slope	2	Seedlings	Anchusa aegyptiaca	14
3	H-CN2-3	Slope	2	Seedlings	Calendula arvensis	2
3	H-CN2-3	Slope	2	Seedlings	Chrysanthemum coronarium	18
3	H-CN2-3	Slope	2	Seedlings	Crepis aspera	3
3	H-CN2-3	Slope	2	Seedlings	Erodium cicutarium\moschatum	2
3	H-CN2-3	Slope	2	Seedlings	Erodium gruinum	3
3	H-CN2-3	Slope	2	Seedlings	Euphorbia chamaepeplus	5
3	H-CN2-3	Slope	2	Seedlings	Factorovskya aschersoniana	1
3	H-CN2-3	Slope	2	Seedlings	Gagea commutata	4
3	H-CN2-3	Slope	2	Seedlings	Hirschfeldia incana	5
3	H-CN2-3	Slope	2	Seedlings	Medicago sp.	1
3	H-CN2-3	Slope	2	Seedlings	Medicago turbinata/rotata	2
3	H-CN2-3	Slope	2	Seedlings	Mercurialis annua	14
3	H-CN2-3	Slope	2	Seedlings	Ononis sp.	2
3	H-CN2-3	Slope	2	Seedlings	Pallenis spinosa	19
3	H-CN2-3	Slope	2	Seedlings	Picris\Crepis sancta	7
3	H-CN2-3	Slope	2	Seedlings	Plantago afra	20
3	H-CN2-3	Slope	2	Seedlings	Plantago lagopus	30
3	H-CN2-3	Slope	2	Seedlings	Scilla autumnalis	1
3	H-CN2-3	Slope	2	Seedlings	Sedum rubens	1
3	H-CN2-3	Slope	2	Seedlings	Sonchus oleraceus	1
3	H-CN2-3	Slope	2	Seedlings	Stipa capensis	140
3	H-CN2-3	Slope	2	Seedlings	Theligonum cynocrambe	1
3	H-CN2-3	Slope	2	Seedlings	Torilis tenella (Delile) Reichenb.	1
3	H-CN2-3	Slope	2	Seedlings	Urospermum picroides	3
3	H-CN2-4	Slope	2	Seedlings	Adonis cupaniana	5
3	H-CN2-4	Slope	2	Seedlings	Ainsworthia\Pimpinella	1
3	H-CN2-4	Slope	2	Seedlings	Anchusa aegyptiaca	1
3	H-CN2-4	Slope	2	Seedlings	Anthemis hebronica	1
3	H-CN2-4	Slope	2	Seedlings	Avena sterilis	16
3	H-CN2-4	Slope	2	Seedlings	Chrysanthemum coronarium	3
3	H-CN2-4	Slope	2	Seedlings	Erodium gruinum	8
3	H-CN2-4	Slope	2	Seedlings	Euphorbia arguta	1
3	H-CN2-4	Slope	2	Seedlings	Euphorbia chamaepeplus	2
3	H-CN2-4	Slope	2	Seedlings	Euphorbia peplus	1
3	H-CN2-4	Slope	2	Seedlings	Euphorbia sp.	1
3	H-CN2-4	Slope	2	Seedlings	Gramineae sp.	1
3	H-CN2-4	Slope	2	Seedlings	Hedypnois\Rhagadiolus	1
3	H-CN2-4	Slope	2	Seedlings	Hirschfeldia incana	5
3	H-CN2-4	Slope	2	Seedlings	Lotus peregrinus	2
3	H-CN2-4	Slope	2	Seedlings	Mercurialis annua	32
3	H-CN2-4	Slope	2	Seedlings	Pallenis spinosa	7
3	H-CN2-4	Slope	2	Seedlings	Picris\Crepis sancta	9
3	H-CN2-4	Slope	2	Seedlings	Plantago afra	2
3	H-CN2-4	Slope	2	Seedlings	Plantago lagopus	1
3	H-CN2-4	Slope	2	Seedlings	Ranunculus asiaticus	4
3	H-CN2-4	Slope	2	Seedlings	Scilla autumnalis	2
3	H-CN2-4	Slope	2	Seedlings	Silene apetala	1
3	H-CN2-4	Slope	2	Seedlings	Stipa capensis	212
3	H-CN2-4	Slope	2	Seedlings	Theligonum cynocrambe	1
3	H-CN2-4	Slope	2	Seedlings	Unknown sp.	1
3	H-CN2-4	Slope	2	Seedlings	Urospermum picroides	1
4	H-CN0-1	Slope	0	Seedlings	Ainsworthia\Pimpinella	9
4	H-CN0-1	Slope	0	Seedlings	Anagallis arvensis	1
4	H-CN0-1	Slope	0	Seedlings	Anchusa aegyptiaca	1
4	H-CN0-1	Slope	0	Seedlings	Anemone coronaria	2
4	H-CN0-1	Slope	0	Seedlings	Avena sterilis	42
4	H-CN0-1	Slope	0	Seedlings	Calendula arvensis	3
4	H-CN0-1	Slope	0	Seedlings	Carthamus tenuis foliosus	1
4	H-CN0-1	Slope	0	Seedlings	Centaurea crocodylium	1
4	H-CN0-1	Slope	0	Seedlings	Crepis aspera	19
4	H-CN0-1	Slope	0	Seedlings	Diplotaxis viminea	2
4	H-CN0-1	Slope	0	Seedlings	Euphorbia arguta	1
4	H-CN0-1	Slope	0	Seedlings	Euphorbia chamaepeplus	13
4	H-CN0-1	Slope	0	Seedlings	Euphorbia peplus	5
4	H-CN0-1	Slope	0	Seedlings	Gagea commutata	2
4	H-CN0-1	Slope	0	Seedlings	Gramineae sp.	13
4	H-CN0-1	Slope	0	Seedlings	Hirschfeldia incana	15
4	H-CN0-1	Slope	0	Seedlings	Medicago sp.	1
4	H-CN0-1	Slope	0	Seedlings	Medicago turbinata/rotata	16
4	H-CN0-1	Slope	0	Seedlings	Mercurialis annua	3
4	H-CN0-1	Slope	0	Seedlings	Pallenis spinosa	39
4	H-CN0-1	Slope	0	Seedlings	Picris\Crepis sancta	127
4	H-CN0-1	Slope	0	Seedlings	Plantago lagopus	130
4	H-CN0-1	Slope	0	Seedlings	Ranunculus asiaticus	3
4	H-CN0-1	Slope	0	Seedlings	Reichardia sp.	1
4	H-CN0-1	Slope	0	Seedlings	Scilla autumnalis	35
4	H-CN0-1	Slope	0	Seedlings	Sedum rubens	4
4	H-CN0-1	Slope	0	Seedlings	Stipa capensis	192
4	H-CN0-1	Slope	0	Seedlings	Theligonum cynocrambe	2
4	H-CN0-1	Slope	0	Seedlings	Torilis tenella (Delile) Reichenb.	27
4	H-CN0-1	Slope	0	Seedlings	Trigonella monspeliaca	23
4	H-CN0-1	Slope	0	Seedlings	Unknown sp.	2
4	H-CN0-2	Slope	0	Seedlings	Anchusa aegyptiaca	2
4	H-CN0-2	Slope	0	Seedlings	Anchusa strigosa	1
4	H-CN0-2	Slope	0	Seedlings	Avena sterilis	1
4	H-CN0-2	Slope	0	Seedlings	Crepis aspera	15
4	H-CN0-2	Slope	0	Seedlings	Erodium gruinum	3
4	H-CN0-2	Slope	0	Seedlings	Gramineae sp.	3
4	H-CN0-2	Slope	0	Seedlings	Hirschfeldia incana	74
4	H-CN0-2	Slope	0	Seedlings	Hordeum bulbosum	3
4	H-CN0-2	Slope	0	Seedlings	Hordeum spontaneum	49
4	H-CN0-2	Slope	0	Seedlings	Lotus peregrinus	2
4	H-CN0-2	Slope	0	Seedlings	Mercurialis annua	2
4	H-CN0-2	Slope	0	Seedlings	Ononis sp.	1
4	H-CN0-2	Slope	0	Seedlings	Pallenis spinosa	25
4	H-CN0-2	Slope	0	Seedlings	Picris\Crepis sancta	11
4	H-CN0-2	Slope	0	Seedlings	Scilla autumnalis	1
4	H-CN0-2	Slope	0	Seedlings	Sonchus oleraceus	3
4	H-CN0-2	Slope	0	Seedlings	Stipa capensis	43
4	H-CN0-2	Slope	0	Seedlings	Theligonum cynocrambe	5
4	H-CN0-2	Slope	0	Seedlings	Trifolium scabrum	2
4	H-CN0-2	Slope	0	Seedlings	Unknown sp.	3
4	H-CN0-2	Slope	0	Seedlings	Urospermum picroides	1
4	H-CN2-1	Slope	2	Seedlings	Ainsworthia\Pimpinella	2
4	H-CN2-1	Slope	2	Seedlings	Anchusa aegyptiaca	5
4	H-CN2-1	Slope	2	Seedlings	Anthemis sp.	2
4	H-CN2-1	Slope	2	Seedlings	Avena sterilis	59
4	H-CN2-1	Slope	2	Seedlings	Calendula arvensis	1
4	H-CN2-1	Slope	2	Seedlings	Centaurea crocodylium	2
4	H-CN2-1	Slope	2	Seedlings	Crepis aspera	10
4	H-CN2-1	Slope	2	Seedlings	Erodium gruinum	3
4	H-CN2-1	Slope	2	Seedlings	Euphorbia arguta	1
4	H-CN2-1	Slope	2	Seedlings	Euphorbia arguta/ helioscopia	3
4	H-CN2-1	Slope	2	Seedlings	Euphorbia chamaepeplus	14
4	H-CN2-1	Slope	2	Seedlings	Gramineae sp.	4
4	H-CN2-1	Slope	2	Seedlings	Hedypnois\Rhagadiolus	12
4	H-CN2-1	Slope	2	Seedlings	Hirschfeldia incana	6
4	H-CN2-1	Slope	2	Seedlings	Hymenocarpos circinnatus	6
4	H-CN2-1	Slope	2	Seedlings	Medicago sp.	5
4	H-CN2-1	Slope	2	Seedlings	Medicago turbinata/truncatula	36
4	H-CN2-1	Slope	2	Seedlings	Mercurialis annua	2
4	H-CN2-1	Slope	2	Seedlings	Moluccella laevis	1
4	H-CN2-1	Slope	2	Seedlings	Onobrychis squarrosa	4
4	H-CN2-1	Slope	2	Seedlings	Pallenis spinosa	19
4	H-CN2-1	Slope	2	Seedlings	Picris\Crepis sancta	69
4	H-CN2-1	Slope	2	Seedlings	Plantago lagopus	60
4	H-CN2-1	Slope	2	Seedlings	Plantago lagopus\ cretica	96
4	H-CN2-1	Slope	2	Seedlings	Ranunculus asiaticus	8
4	H-CN2-1	Slope	2	Seedlings	Reichardia sp.	17
4	H-CN2-1	Slope	2	Seedlings	Scilla autumnalis	61
4	H-CN2-1	Slope	2	Seedlings	Sedum rubens	7
4	H-CN2-1	Slope	2	Seedlings	Stipa capensis	52
4	H-CN2-1	Slope	2	Seedlings	Theligonum cynocrambe	3
4	H-CN2-1	Slope	2	Seedlings	Thrincia tuberosa	3
4	H-CN2-1	Slope	2	Seedlings	Torilis tenella (Delile) Reichenb.	1
4	H-CN2-1	Slope	2	Seedlings	Trigonella monspeliaca	6
4	H-CN2-1	Slope	2	Seedlings	Unknown sp.	6
4	H-CN2-2	Slope	2	Seedlings	Anchusa aegyptiaca	15
4	H-CN2-2	Slope	2	Seedlings	Avena sterilis	24
4	H-CN2-2	Slope	2	Seedlings	Centaurea crocodylium	1
4	H-CN2-2	Slope	2	Seedlings	Chrysanthemum coronarium	1
4	H-CN2-2	Slope	2	Seedlings	Crepis aspera	8
4	H-CN2-2	Slope	2	Seedlings	Euphorbia chamaepeplus	5
4	H-CN2-2	Slope	2	Seedlings	Euphorbia peplus	2
4	H-CN2-2	Slope	2	Seedlings	Euphorbia sp.	1
4	H-CN2-2	Slope	2	Seedlings	Gramineae sp.	7
4	H-CN2-2	Slope	2	Seedlings	Hirschfeldia incana	41
4	H-CN2-2	Slope	2	Seedlings	Hordeum spontaneum	20
4	H-CN2-2	Slope	2	Seedlings	Lotus peregrinus	1
4	H-CN2-2	Slope	2	Seedlings	Malva parviflora	2
4	H-CN2-2	Slope	2	Seedlings	Medicago scutellata	8
4	H-CN2-2	Slope	2	Seedlings	Mercurialis annua	5
4	H-CN2-2	Slope	2	Seedlings	Onobrychis squarrosa	1
4	H-CN2-2	Slope	2	Seedlings	Pallenis spinosa	30
4	H-CN2-2	Slope	2	Seedlings	Picris\Crepis sancta	24
4	H-CN2-2	Slope	2	Seedlings	Pimpinella cretica	1
4	H-CN2-2	Slope	2	Seedlings	Plantago lagopus	1
4	H-CN2-2	Slope	2	Seedlings	Scilla autumnalis	15
4	H-CN2-2	Slope	2	Seedlings	Sedum rubens	4
4	H-CN2-2	Slope	2	Seedlings	Silene sp.	1
4	H-CN2-2	Slope	2	Seedlings	Sonchus oleraceus	1
4	H-CN2-2	Slope	2	Seedlings	Stipa capensis	206
4	H-CN2-2	Slope	2	Seedlings	Trigonella monspeliaca	4
4	H-CN2-2	Slope	2	Seedlings	Unknown sp.	2
4	H-CN2-2	Slope	2	Seedlings	Urospermum picroides	1
5	H-CN0-1	Slope	0	Seedlings	Adonis cupaniana	2
5	H-CN0-1	Slope	0	Seedlings	Allium stamineum	9
5	H-CN0-1	Slope	0	Seedlings	Anagallis arvensis	4
5	H-CN0-1	Slope	0	Seedlings	Anthemis hebronica	19
5	H-CN0-1	Slope	0	Seedlings	Astragalus asterias	2
5	H-CN0-1	Slope	0	Seedlings	Biscutella didyma	4
5	H-CN0-1	Slope	0	Seedlings	Chrysanthemum coronarium	7
5	H-CN0-1	Slope	0	Seedlings	Compositae sp.	1
5	H-CN0-1	Slope	0	Seedlings	Crepis aspera	41
5	H-CN0-1	Slope	0	Seedlings	Crupina crupinastrum	1
5	H-CN0-1	Slope	0	Seedlings	Erodium malacoides	1
5	H-CN0-1	Slope	0	Seedlings	Euphorbia arguta/ helioscopia	1
5	H-CN0-1	Slope	0	Seedlings	Euphorbia chamaepeplus	1
5	H-CN0-1	Slope	0	Seedlings	Gramineae sp.	37
5	H-CN0-1	Slope	0	Seedlings	Gramineae sp. (Prennial)	2
5	H-CN0-1	Slope	0	Seedlings	Hedypnois\Rhagadiolus	1
5	H-CN0-1	Slope	0	Seedlings	Hirschfeldia incana	7
5	H-CN0-1	Slope	0	Seedlings	Lotus peregrinus	17
5	H-CN0-1	Slope	0	Seedlings	Malva parviflora	1
5	H-CN0-1	Slope	0	Seedlings	Medicago polymorpha	1
5	H-CN0-1	Slope	0	Seedlings	Medicago sp.	2
5	H-CN0-1	Slope	0	Seedlings	Medicago turbinata	19
5	H-CN0-1	Slope	0	Seedlings	Mercurialis annua	23
5	H-CN0-1	Slope	0	Seedlings	Onobrychis squarrosa	2
5	H-CN0-1	Slope	0	Seedlings	Pallenis spinosa	3
5	H-CN0-1	Slope	0	Seedlings	Picris\Crepis sancta	53
5	H-CN0-1	Slope	0	Seedlings	Plantago afra	7
5	H-CN0-1	Slope	0	Seedlings	Plantago cretica	41
5	H-CN0-1	Slope	0	Seedlings	Plantago lagopus	21
5	H-CN0-1	Slope	0	Seedlings	Ranunculus asiaticus	1
5	H-CN0-1	Slope	0	Seedlings	Reichardia sp.	3
5	H-CN0-1	Slope	0	Seedlings	Scilla autumnalis	49
5	H-CN0-1	Slope	0	Seedlings	Sedum rubens	17
5	H-CN0-1	Slope	0	Seedlings	Sedum caespitosum	1
5	H-CN0-1	Slope	0	Seedlings	Silene apetala	6
5	H-CN0-1	Slope	0	Seedlings	Stipa capensis	229
5	H-CN0-1	Slope	0	Seedlings	Theligonum cynocrambe	19
5	H-CN0-1	Slope	0	Seedlings	Torilis tenella (Delile) Reichenb.	2
5	H-CN0-1	Slope	0	Seedlings	Trifolium tomentosum	1
5	H-CN0-1	Slope	0	Seedlings	Trigonella monspeliaca	1
5	H-CN0-1	Slope	0	Seedlings	Unknown Geophyte	5
5	H-CN0-1	Slope	0	Seedlings	Unknown sp.	5
5	H-CN0-1	Slope	0	Seedlings	Urospermum picroides	1
5	H-CN0-2	Slope	0	Seedlings	Adonis cupaniana	1
5	H-CN0-2	Slope	0	Seedlings	Aegilops geniculata	27
5	H-CN0-2	Slope	0	Seedlings	Allium stamineum	1
5	H-CN0-2	Slope	0	Seedlings	Anchusa aegyptiaca	4
5	H-CN0-2	Slope	0	Seedlings	Anemone coronaria	3
5	H-CN0-2	Slope	0	Seedlings	Anthemis hebronica	57
5	H-CN0-2	Slope	0	Seedlings	Anthemis sp.	71
5	H-CN0-2	Slope	0	Seedlings	Avena sterilis	29
5	H-CN0-2	Slope	0	Seedlings	Chrysanthemum coronarium	4
5	H-CN0-2	Slope	0	Seedlings	Crepis aspera	12
5	H-CN0-2	Slope	0	Seedlings	Erodium gruinum	5
5	H-CN0-2	Slope	0	Seedlings	Euphorbia chamaepeplus	6
5	H-CN0-2	Slope	0	Seedlings	Euphorbia sp.	1
5	H-CN0-2	Slope	0	Seedlings	Filago sp.	1
5	H-CN0-2	Slope	0	Seedlings	Fumaria densiflora	1
5	H-CN0-2	Slope	0	Seedlings	Gramineae sp.	4
5	H-CN0-2	Slope	0	Seedlings	Hirschfeldia incana	6
5	H-CN0-2	Slope	0	Seedlings	Linum strictum	2
5	H-CN0-2	Slope	0	Seedlings	Lotus peregrinus	8
5	H-CN0-2	Slope	0	Seedlings	Medicago sp.	2
5	H-CN0-2	Slope	0	Seedlings	Medicago turbinata	10
5	H-CN0-2	Slope	0	Seedlings	Mercurialis annua	5
5	H-CN0-2	Slope	0	Seedlings	Pallenis	4
5	H-CN0-2	Slope	0	Seedlings	Pallenis spinosa	56
5	H-CN0-2	Slope	0	Seedlings	Picris\Crepis sancta	38
5	H-CN0-2	Slope	0	Seedlings	Plantago lagopus	4
5	H-CN0-2	Slope	0	Seedlings	Ranunculus asiaticus	5
5	H-CN0-2	Slope	0	Seedlings	Scilla autumnalis	12
5	H-CN0-2	Slope	0	Seedlings	Silene sp.	1
5	H-CN0-2	Slope	0	Seedlings	Stipa capensis	235
5	H-CN0-2	Slope	0	Seedlings	Trifolium purpureum\dasyurum C.Presl	1
5	H-CN2-1	Slope	2	Seedlings	Ainsworthia trachycarpa	1
5	H-CN2-1	Slope	2	Seedlings	Allium stamineum	3
5	H-CN2-1	Slope	2	Seedlings	Anagallis arvensis	1
5	H-CN2-1	Slope	2	Seedlings	Anchusa aegyptiaca	1
5	H-CN2-1	Slope	2	Seedlings	Anthemis hebronica	109
5	H-CN2-1	Slope	2	Seedlings	Astragalus asterias	3
5	H-CN2-1	Slope	2	Seedlings	Atractylis cancellata	1
5	H-CN2-1	Slope	2	Seedlings	Avena sterilis	10
5	H-CN2-1	Slope	2	Seedlings	Chaetosciadium trichospermum	4
5	H-CN2-1	Slope	2	Seedlings	Chrysanthemum coronarium	1
5	H-CN2-1	Slope	2	Seedlings	Compositae sp.	2
5	H-CN2-1	Slope	2	Seedlings	Crepis aspera	72
5	H-CN2-1	Slope	2	Seedlings	Diplotaxis viminea	1
5	H-CN2-1	Slope	2	Seedlings	Erodium gruinum	1
5	H-CN2-1	Slope	2	Seedlings	Erodium malacoides	4
5	H-CN2-1	Slope	2	Seedlings	Eryngium creticum	1
5	H-CN2-1	Slope	2	Seedlings	Euphorbia chamaepeplus	4
5	H-CN2-1	Slope	2	Seedlings	Factorovskya aschersoniana	1
5	H-CN2-1	Slope	2	Seedlings	Galium s.p.	7
5	H-CN2-1	Slope	2	Seedlings	Gramineae sp.	16
5	H-CN2-1	Slope	2	Seedlings	Gramineae sp. (Prennial)	1
5	H-CN2-1	Slope	2	Seedlings	Hedypnois\Rhagadiolus	6
5	H-CN2-1	Slope	2	Seedlings	Hirschfeldia incana	1
5	H-CN2-1	Slope	2	Seedlings	Hordeum spontaneum	2
5	H-CN2-1	Slope	2	Seedlings	Lotus peregrinus	8
5	H-CN2-1	Slope	2	Seedlings	Medicago coronata	4
5	H-CN2-1	Slope	2	Seedlings	Medicago rigidula	1
5	H-CN2-1	Slope	2	Seedlings	Medicago sp.	3
5	H-CN2-1	Slope	2	Seedlings	Medicago turbinata	15
5	H-CN2-1	Slope	2	Seedlings	Mercurialis annua	1
5	H-CN2-1	Slope	2	Seedlings	Onobrychis squarrosa	2
5	H-CN2-1	Slope	2	Seedlings	Pallenis spinosa	3
5	H-CN2-1	Slope	2	Seedlings	Phagnalon rupestre	4
5	H-CN2-1	Slope	2	Seedlings	Picris\Crepis sancta	50
5	H-CN2-1	Slope	2	Seedlings	Pimpinella cretica	2
5	H-CN2-1	Slope	2	Seedlings	Plantago afra	2
5	H-CN2-1	Slope	2	Seedlings	Plantago cretica	2
5	H-CN2-1	Slope	2	Seedlings	Plantago lagopus	9
5	H-CN2-1	Slope	2	Seedlings	Ranunculus asiaticus	5
5	H-CN2-1	Slope	2	Seedlings	Scilla autumnalis	12
5	H-CN2-1	Slope	2	Seedlings	Sedum rubens	5
5	H-CN2-1	Slope	2	Seedlings	Silene apetala	12
5	H-CN2-1	Slope	2	Seedlings	Sonchus oleraceus	1
5	H-CN2-1	Slope	2	Seedlings	Stipa capensis	280
5	H-CN2-1	Slope	2	Seedlings	Theligonum cynocrambe	5
5	H-CN2-1	Slope	2	Seedlings	Torilis tenella (Delile) Reichenb.	17
5	H-CN2-1	Slope	2	Seedlings	Trifolium purpureum\dasyurum C.Presl	2
5	H-CN2-1	Slope	2	Seedlings	Trifolium\Medicago sp.	1
5	H-CN2-1	Slope	2	Seedlings	Unknown Geophyte	3
5	H-CN2-1	Slope	2	Seedlings	Unknown sp.	4
5	H-CN2-2	Slope	2	Seedlings		6
5	H-CN2-2	Slope	2	Seedlings	Aegilops geniculata	5
5	H-CN2-2	Slope	2	Seedlings	Allium stamineum	30
5	H-CN2-2	Slope	2	Seedlings	Anagallis arvensis	1
5	H-CN2-2	Slope	2	Seedlings	Anchusa aegyptiaca	2
5	H-CN2-2	Slope	2	Seedlings	Anemone coronaria	2
5	H-CN2-2	Slope	2	Seedlings	Anthemis hebronica	71
5	H-CN2-2	Slope	2	Seedlings	Anthemis pseudocotula	1
5	H-CN2-2	Slope	2	Seedlings	Avena sterilis	5
5	H-CN2-2	Slope	2	Seedlings	Chrysanthemum coronarium	1
5	H-CN2-2	Slope	2	Seedlings	Compositae sp.	1
5	H-CN2-2	Slope	2	Seedlings	Crepis aspera	6
5	H-CN2-2	Slope	2	Seedlings	Erodium gruinum	2
5	H-CN2-2	Slope	2	Seedlings	Erodium malacoides	1
5	H-CN2-2	Slope	2	Seedlings	Euphorbia	1
5	H-CN2-2	Slope	2	Seedlings	Euphorbia arguta/ helioscopia	1
5	H-CN2-2	Slope	2	Seedlings	Euphorbia chamaepeplus	13
5	H-CN2-2	Slope	2	Seedlings	Filago sp.	7
5	H-CN2-2	Slope	2	Seedlings	Gramineae sp.	4
5	H-CN2-2	Slope	2	Seedlings	Hirschfeldia incana	8
5	H-CN2-2	Slope	2	Seedlings	Hordeum spontaneum	1
5	H-CN2-2	Slope	2	Seedlings	Linum strictum	12
5	H-CN2-2	Slope	2	Seedlings	Lotus peregrinus	5
5	H-CN2-2	Slope	2	Seedlings	Medicago rotata	1
5	H-CN2-2	Slope	2	Seedlings	Medicago sp.	3
5	H-CN2-2	Slope	2	Seedlings	Medicago turbinata	18
5	H-CN2-2	Slope	2	Seedlings	Onobrychis squarrosa	4
5	H-CN2-2	Slope	2	Seedlings	Ononis sp.	3
5	H-CN2-2	Slope	2	Seedlings	Pallenis spinosa	29
5	H-CN2-2	Slope	2	Seedlings	Picris\Crepis sancta	38
5	H-CN2-2	Slope	2	Seedlings	Plantago afra	25
5	H-CN2-2	Slope	2	Seedlings	Plantago lagopus	5
5	H-CN2-2	Slope	2	Seedlings	Ranunculus asiaticus	4
5	H-CN2-2	Slope	2	Seedlings	Scilla autumnalis	15
5	H-CN2-2	Slope	2	Seedlings	Silene apetala	1
5	H-CN2-2	Slope	2	Seedlings	Stipa capensis	255
5	H-CN2-2	Slope	2	Seedlings	Trifolium purpureum\dasyurum C.Presl	1
5	H-CN2-2	Slope	2	Seedlings	Trifolium sp.	1
5	H-CN2-2	Slope	2	Seedlings	Trigonella monspeliaca	5
5	H-CN2-2	Slope	2	Seedlings	Unknown Geophyte	17
5	H-CN2-2	Slope	2	Seedlings	Unknown sp.	1
7	H-CN0-1	Slope	0	Seedlings	Adonis cupaniana	2
7	H-CN0-1	Slope	0	Seedlings	Alyssum minus var. strigosum	2
7	H-CN0-1	Slope	0	Seedlings	Anchusa aegyptiaca	2
7	H-CN0-1	Slope	0	Seedlings	Anthemis pseudocotula	12
7	H-CN0-1	Slope	0	Seedlings	Anthemis sp.	15
7	H-CN0-1	Slope	0	Seedlings	Astragalus asterias	4
7	H-CN0-1	Slope	0	Seedlings	Avena sterilis	18
7	H-CN0-1	Slope	0	Seedlings	Calendula arvensis	61
7	H-CN0-1	Slope	0	Seedlings	Carthamus tenuis foliosus	3
7	H-CN0-1	Slope	0	Seedlings	Centaurea crocodylium	1
7	H-CN0-1	Slope	0	Seedlings	Chrysanthemum coronarium	29
7	H-CN0-1	Slope	0	Seedlings	Crassula alata	10
7	H-CN0-1	Slope	0	Seedlings	Crepis aspera	13
7	H-CN0-1	Slope	0	Seedlings	Crupina crupinastrum	1
7	H-CN0-1	Slope	0	Seedlings	Diplotaxis viminea	16
7	H-CN0-1	Slope	0	Seedlings	Erodium gruinum	1
7	H-CN0-1	Slope	0	Seedlings	Erodium malacoides	5
7	H-CN0-1	Slope	0	Seedlings	Euphorbia arguta/ helioscopia	1
7	H-CN0-1	Slope	0	Seedlings	Euphorbia chamaepeplus	14
7	H-CN0-1	Slope	0	Seedlings	Euphorbia peplus	1
7	H-CN0-1	Slope	0	Seedlings	Filago sp.	4
7	H-CN0-1	Slope	0	Seedlings	Gagea commutata	1
7	H-CN0-1	Slope	0	Seedlings	Galium s.p.	1
7	H-CN0-1	Slope	0	Seedlings	Geropogon hybridus	3
7	H-CN0-1	Slope	0	Seedlings	Gramineae sp.	16
7	H-CN0-1	Slope	0	Seedlings	Hirschfeldia incana	31
7	H-CN0-1	Slope	0	Seedlings	Hordeum spontaneum	1
7	H-CN0-1	Slope	0	Seedlings	Isatis lusitanica	2
7	H-CN0-1	Slope	0	Seedlings	Lotus peregrinus	4
7	H-CN0-1	Slope	0	Seedlings	Malva parviflora	4
7	H-CN0-1	Slope	0	Seedlings	Medicago polymorpha	3
7	H-CN0-1	Slope	0	Seedlings	Medicago sp.	1
7	H-CN0-1	Slope	0	Seedlings	Mercurialis annua	1
7	H-CN0-1	Slope	0	Seedlings	Onobrychis squarrosa	1
7	H-CN0-1	Slope	0	Seedlings	Ononis sp.	1
7	H-CN0-1	Slope	0	Seedlings	Pallenis spinosa	4
7	H-CN0-1	Slope	0	Seedlings	Picris\Crepis sancta	18
7	H-CN0-1	Slope	0	Seedlings	Pimpinella cretica	2
7	H-CN0-1	Slope	0	Seedlings	Plantago lagopus	37
7	H-CN0-1	Slope	0	Seedlings	Poa bulbosa	3
7	H-CN0-1	Slope	0	Seedlings	Reichardia sp.	2
7	H-CN0-1	Slope	0	Seedlings	Scilla autumnalis	2
7	H-CN0-1	Slope	0	Seedlings	Sedum rubens	3
7	H-CN0-1	Slope	0	Seedlings	Sedum caespitosum	4
7	H-CN0-1	Slope	0	Seedlings	Sonchus oleraceus	1
7	H-CN0-1	Slope	0	Seedlings	Stipa capensis	64
7	H-CN0-1	Slope	0	Seedlings	Telmissa microcarpa	5
7	H-CN0-1	Slope	0	Seedlings	Theligonum cynocrambe	9
7	H-CN0-1	Slope	0	Seedlings	Torilis tenella (Delile) Reichenb.	2
7	H-CN0-1	Slope	0	Seedlings	Urospermum picroides	8
7	H-CN0-2	Slope	0	Seedlings	Allium stamineum	1
7	H-CN0-2	Slope	0	Seedlings	Anchusa aegyptiaca	5
7	H-CN0-2	Slope	0	Seedlings	Andrachne telephioides	3
7	H-CN0-2	Slope	0	Seedlings	Anemone coronaria	2
7	H-CN0-2	Slope	0	Seedlings	Anthemis sp.	8
7	H-CN0-2	Slope	0	Seedlings	Astragalus asterias	1
7	H-CN0-2	Slope	0	Seedlings	Avena sterilis	3
7	H-CN0-2	Slope	0	Seedlings	Calendula arvensis	8
7	H-CN0-2	Slope	0	Seedlings	Chrysanthemum coronarium	6
7	H-CN0-2	Slope	0	Seedlings	Compositae sp.	1
7	H-CN0-2	Slope	0	Seedlings	Crassula alata	9
7	H-CN0-2	Slope	0	Seedlings	Crepis aspera	2
7	H-CN0-2	Slope	0	Seedlings	Diplotaxis viminea	16
7	H-CN0-2	Slope	0	Seedlings	Erodium cicutarium	3
7	H-CN0-2	Slope	0	Seedlings	Erodium cicutarium\moschatum	9
7	H-CN0-2	Slope	0	Seedlings	Erodium malacoides	1
7	H-CN0-2	Slope	0	Seedlings	Euphorbia chamaepeplus	12
7	H-CN0-2	Slope	0	Seedlings	Euphorbia peplus	3
7	H-CN0-2	Slope	0	Seedlings	Filago sp.	9
7	H-CN0-2	Slope	0	Seedlings	Gagea commutata	5
7	H-CN0-2	Slope	0	Seedlings	Gramineae sp.	8
7	H-CN0-2	Slope	0	Seedlings	Hedypnois rhagadioloides	1
7	H-CN0-2	Slope	0	Seedlings	Helianthemum sp.	4
7	H-CN0-2	Slope	0	Seedlings	Hirschfeldia incana	15
7	H-CN0-2	Slope	0	Seedlings	Iris palaestina	1
7	H-CN0-2	Slope	0	Seedlings	Lotus peregrinus	2
7	H-CN0-2	Slope	0	Seedlings	Medicago coronata	8
7	H-CN0-2	Slope	0	Seedlings	Medicago polymorpha	2
7	H-CN0-2	Slope	0	Seedlings	Medicago turbinata	1
7	H-CN0-2	Slope	0	Seedlings	Mercurialis annua	1
7	H-CN0-2	Slope	0	Seedlings	Pallenis spinosa	6
7	H-CN0-2	Slope	0	Seedlings	Picris\Crepis sancta	34
7	H-CN0-2	Slope	0	Seedlings	Plantago afra	52
7	H-CN0-2	Slope	0	Seedlings	Plantago lagopus	213
7	H-CN0-2	Slope	0	Seedlings	Scilla autumnalis	13
7	H-CN0-2	Slope	0	Seedlings	Sedum rubens	3
7	H-CN0-2	Slope	0	Seedlings	Sedum caespitosum	86
7	H-CN0-2	Slope	0	Seedlings	Silene colorata	1
7	H-CN0-2	Slope	0	Seedlings	Stipa capensis	145
7	H-CN0-2	Slope	0	Seedlings	Theligonum cynocrambe	1
7	H-CN0-2	Slope	0	Seedlings	Trifolium scabrum	2
7	H-CN0-2	Slope	0	Seedlings	Trifolium tomentosum	1
7	H-CN0-2	Slope	0	Seedlings	Trigonella monspeliaca	2
7	H-CN0-2	Slope	0	Seedlings	Unknown sp.	1
7	H-CN0-2	Slope	0	Seedlings	Urospermum picroides	2
7	H-CN0-3	Slope	0	Seedlings	Adonis cupaniana	2
7	H-CN0-3	Slope	0	Seedlings	Ainsworthia trachycarpa	1
7	H-CN0-3	Slope	0	Seedlings	Anchusa aegyptiaca	1
7	H-CN0-3	Slope	0	Seedlings	Anthemis sp.	75
7	H-CN0-3	Slope	0	Seedlings	Astragalus asterias	1
7	H-CN0-3	Slope	0	Seedlings	Avena sterilis	6
7	H-CN0-3	Slope	0	Seedlings	Calendula arvensis	3
7	H-CN0-3	Slope	0	Seedlings	Campanula sp.	1
7	H-CN0-3	Slope	0	Seedlings	Chrysanthemum coronarium	59
7	H-CN0-3	Slope	0	Seedlings	Crepis aspera	5
7	H-CN0-3	Slope	0	Seedlings	Diplotaxis viminea	5
7	H-CN0-3	Slope	0	Seedlings	Erodium cicutarium\moschatum	1
7	H-CN0-3	Slope	0	Seedlings	Erodium gruinum	5
7	H-CN0-3	Slope	0	Seedlings	Erodium malacoides	6
7	H-CN0-3	Slope	0	Seedlings	Euphorbia arguta/ helioscopia	1
7	H-CN0-3	Slope	0	Seedlings	Euphorbia chamaepeplus	4
7	H-CN0-3	Slope	0	Seedlings	Euphorbia peplus	1
7	H-CN0-3	Slope	0	Seedlings	Geropogon hybridus	1
7	H-CN0-3	Slope	0	Seedlings	Gramineae sp.	3
7	H-CN0-3	Slope	0	Seedlings	Hedypnois\Rhagadiolus	6
7	H-CN0-3	Slope	0	Seedlings	Helianthemum sp.	7
7	H-CN0-3	Slope	0	Seedlings	Hirschfeldia incana	9
7	H-CN0-3	Slope	0	Seedlings	Hymenocarpos circinnatus	1
7	H-CN0-3	Slope	0	Seedlings	Linum strictum	2
7	H-CN0-3	Slope	0	Seedlings	Lotus peregrinus	8
7	H-CN0-3	Slope	0	Seedlings	Medicago coronata	4
7	H-CN0-3	Slope	0	Seedlings	Medicago polymorpha	12
7	H-CN0-3	Slope	0	Seedlings	Onobrychis squarrosa	3
7	H-CN0-3	Slope	0	Seedlings	Ononis sp.	1
7	H-CN0-3	Slope	0	Seedlings	Pallenis spinosa	6
7	H-CN0-3	Slope	0	Seedlings	Picris\Crepis sancta	21
7	H-CN0-3	Slope	0	Seedlings	Pimpinella cretica	2
7	H-CN0-3	Slope	0	Seedlings	Plantago afra	1
7	H-CN0-3	Slope	0	Seedlings	Plantago lagopus	92
7	H-CN0-3	Slope	0	Seedlings	Reichardia sp.	1
7	H-CN0-3	Slope	0	Seedlings	Scilla autumnalis	3
7	H-CN0-3	Slope	0	Seedlings	Silene colorata	1
7	H-CN0-3	Slope	0	Seedlings	Sonchus oleraceus	1
7	H-CN0-3	Slope	0	Seedlings	Stipa capensis	250
7	H-CN0-3	Slope	0	Seedlings	Torilis tenella (Delile) Reichenb.	2
7	H-CN0-3	Slope	0	Seedlings	Trifolium "tomentosum"	1
7	H-CN0-3	Slope	0	Seedlings	Trifolium\Medicago sp.	1
7	H-CN0-3	Slope	0	Seedlings	Urospermum picroides	1
7	H-CN0-4	Slope	0	Seedlings	Allium stamineum	1
7	H-CN0-4	Slope	0	Seedlings	Anthemis sp.	10
7	H-CN0-4	Slope	0	Seedlings	Arenaria leptoclados	1
7	H-CN0-4	Slope	0	Seedlings	Avena sterilis	3
7	H-CN0-4	Slope	0	Seedlings	Crepis aspera	6
7	H-CN0-4	Slope	0	Seedlings	Erodium cicutarium\moschatum	6
7	H-CN0-4	Slope	0	Seedlings	Erodium gruinum	1
7	H-CN0-4	Slope	0	Seedlings	Euphorbia chamaepeplus	13
7	H-CN0-4	Slope	0	Seedlings	Euphorbia peplus	1
7	H-CN0-4	Slope	0	Seedlings	Gramineae sp.	5
7	H-CN0-4	Slope	0	Seedlings	Hirschfeldia incana	2
7	H-CN0-4	Slope	0	Seedlings	Lotus peregrinus	5
7	H-CN0-4	Slope	0	Seedlings	Medicago polymorpha	4
7	H-CN0-4	Slope	0	Seedlings	Mercurialis annua	2
7	H-CN0-4	Slope	0	Seedlings	Pallenis spinosa	1
7	H-CN0-4	Slope	0	Seedlings	Picris\Crepis sancta	64
7	H-CN0-4	Slope	0	Seedlings	Pimpinella cretica	2
7	H-CN0-4	Slope	0	Seedlings	Plantago afra	145
7	H-CN0-4	Slope	0	Seedlings	Plantago lagopus	3
7	H-CN0-4	Slope	0	Seedlings	Reichardia sp.	1
7	H-CN0-4	Slope	0	Seedlings	Scilla autumnalis	19
7	H-CN0-4	Slope	0	Seedlings	Stipa capensis	375
7	H-CN0-4	Slope	0	Seedlings	Trifolium\Medicago sp.	1
7	H-CN2-1	Slope	2	Seedlings	Allium stamineum	1
7	H-CN2-1	Slope	2	Seedlings	Alyssum minus var. strigosum	9
7	H-CN2-1	Slope	2	Seedlings	Alyssum minus var. strigosum	3
7	H-CN2-1	Slope	2	Seedlings	Anagallis arvensis	1
7	H-CN2-1	Slope	2	Seedlings	Anemone coronaria	1
7	H-CN2-1	Slope	2	Seedlings	Anthemis sp.	52
7	H-CN2-1	Slope	2	Seedlings	Anthemis sp.	3
7	H-CN2-1	Slope	2	Seedlings	Astragalus asterias	4
7	H-CN2-1	Slope	2	Seedlings	Avena sterilis	3
7	H-CN2-1	Slope	2	Seedlings	Calendula arvensis	25
7	H-CN2-1	Slope	2	Seedlings	Calendula arvensis	1
7	H-CN2-1	Slope	2	Seedlings	Chrysanthemum coronarium	21
7	H-CN2-1	Slope	2	Seedlings	Chrysanthemum coronarium	12
7	H-CN2-1	Slope	2	Seedlings	Crassula alata	28
7	H-CN2-1	Slope	2	Seedlings	Crassula alata	1
7	H-CN2-1	Slope	2	Seedlings	Crepis aspera	8
7	H-CN2-1	Slope	2	Seedlings	Diplotaxis viminea	7
7	H-CN2-1	Slope	2	Seedlings	Diplotaxis viminea	2
7	H-CN2-1	Slope	2	Seedlings	Erodium gruinum	2
7	H-CN2-1	Slope	2	Seedlings	Erodium malacoides	1
7	H-CN2-1	Slope	2	Seedlings	Euphorbia	1
7	H-CN2-1	Slope	2	Seedlings	Euphorbia arguta/ helioscopia	1
7	H-CN2-1	Slope	2	Seedlings	Euphorbia chamaepeplus	15
7	H-CN2-1	Slope	2	Seedlings	Euphorbia chamaepeplus	1
7	H-CN2-1	Slope	2	Seedlings	Filago sp.	4
7	H-CN2-1	Slope	2	Seedlings	Gagea commutata	11
7	H-CN2-1	Slope	2	Seedlings	Gagea commutata	1
7	H-CN2-1	Slope	2	Seedlings	Gramineae sp.	5
7	H-CN2-1	Slope	2	Seedlings	Hedypnois\Rhagadiolus	1
7	H-CN2-1	Slope	2	Seedlings	Helianthemum sp.	3
7	H-CN2-1	Slope	2	Seedlings	Helianthemum sp.	2
7	H-CN2-1	Slope	2	Seedlings	Hirschfeldia incana	7
7	H-CN2-1	Slope	2	Seedlings	Lagoecia cuminoides	1
7	H-CN2-1	Slope	2	Seedlings	Lotus peregrinus	1
7	H-CN2-1	Slope	2	Seedlings	Malva parviflora	1
7	H-CN2-1	Slope	2	Seedlings	Medicago coronata	5
7	H-CN2-1	Slope	2	Seedlings	Medicago sp.	1
7	H-CN2-1	Slope	2	Seedlings	Onobrychis squarrosa	1
7	H-CN2-1	Slope	2	Seedlings	Pallenis spinosa	5
7	H-CN2-1	Slope	2	Seedlings	Picris\Crepis sancta	30
7	H-CN2-1	Slope	2	Seedlings	Plantago afra	13
7	H-CN2-1	Slope	2	Seedlings	Plantago afra	1
7	H-CN2-1	Slope	2	Seedlings	Plantago lagopus	43
7	H-CN2-1	Slope	2	Seedlings	Plantago lagopus	5
7	H-CN2-1	Slope	2	Seedlings	Poa bulbosa	8
7	H-CN2-1	Slope	2	Seedlings	Reichardia sp.	1
7	H-CN2-1	Slope	2	Seedlings	Scilla autumnalis	6
7	H-CN2-1	Slope	2	Seedlings	Scilla autumnalis	1
7	H-CN2-1	Slope	2	Seedlings	Sedum rubens	3
7	H-CN2-1	Slope	2	Seedlings	Sedum caespitosum	51
7	H-CN2-1	Slope	2	Seedlings	Sedum caespitosum	4
7	H-CN2-1	Slope	2	Seedlings	Stipa capensis	74
7	H-CN2-1	Slope	2	Seedlings	Stipa capensis	4
7	H-CN2-1	Slope	2	Seedlings	Theligonum cynocrambe	2
7	H-CN2-1	Slope	2	Seedlings	Trifolium clypeatum	2
7	H-CN2-1	Slope	2	Seedlings	Trifolium clypeatum	1
7	H-CN2-1	Slope	2	Seedlings	Trifolium tomentosum	1
7	H-CN2-1	Slope	2	Seedlings	Trifolium\Medicago sp.	1
7	H-CN2-1	Slope	2	Seedlings	Trigonella monspeliaca	3
7	H-CN2-1	Slope	2	Seedlings	Unknown sp.	1
7	H-CN2-1	Slope	2	Seedlings	Unknown sp.	1
7	H-CN2-1	Slope	2	Seedlings	Urospermum picroides	1
7	H-CN2-1	Slope	2	Seedlings	Urospermum picroides	1
7	H-CN2-2	Slope	2	Seedlings		4
7	H-CN2-2	Slope	2	Seedlings	Allium stamineum	2
7	H-CN2-2	Slope	2	Seedlings	Andrachne telephioides	1
7	H-CN2-2	Slope	2	Seedlings	Astragalus asterias	2
7	H-CN2-2	Slope	2	Seedlings	Calendula arvensis	4
7	H-CN2-2	Slope	2	Seedlings	Chrysanthemum coronarium	7
7	H-CN2-2	Slope	2	Seedlings	Crepis aspera	3
7	H-CN2-2	Slope	2	Seedlings	Diplotaxis viminea	12
7	H-CN2-2	Slope	2	Seedlings	Erodium cicutarium	10
7	H-CN2-2	Slope	2	Seedlings	Erodium cicutarium\moschatum	6
7	H-CN2-2	Slope	2	Seedlings	Erodium malacoides	1
7	H-CN2-2	Slope	2	Seedlings	Eryngium creticum	1
7	H-CN2-2	Slope	2	Seedlings	Euphorbia chamaepeplus	1
7	H-CN2-2	Slope	2	Seedlings	Hirschfeldia incana	1
7	H-CN2-2	Slope	2	Seedlings	Medicago coronata	1
7	H-CN2-2	Slope	2	Seedlings	Medicago scutellata	1
7	H-CN2-2	Slope	2	Seedlings	Mercurialis annua	1
7	H-CN2-2	Slope	2	Seedlings	Pallenis spinosa	6
7	H-CN2-2	Slope	2	Seedlings	Picris\Crepis sancta	19
7	H-CN2-2	Slope	2	Seedlings	Plantago afra	4
7	H-CN2-2	Slope	2	Seedlings	Plantago lagopus	114
7	H-CN2-2	Slope	2	Seedlings	Reichardia sp.	1
7	H-CN2-2	Slope	2	Seedlings	Scilla autumnalis	1
7	H-CN2-2	Slope	2	Seedlings	Sedum rubens	31
7	H-CN2-2	Slope	2	Seedlings	Silene colorata	1
7	H-CN2-2	Slope	2	Seedlings	Sonchus oleraceus	1
7	H-CN2-2	Slope	2	Seedlings	Stipa capensis	190
7	H-CN2-2	Slope	2	Seedlings	Thrincia tuberosa	1
7	H-CN2-2	Slope	2	Seedlings	Trifolium scabrum	1
7	H-CN2-2	Slope	2	Seedlings	Trifolium\Medicago sp.	1
7	H-CN2-3	Slope	2	Seedlings	Anchusa aegyptiaca	1
7	H-CN2-3	Slope	2	Seedlings	Anthemis sp.	109
7	H-CN2-3	Slope	2	Seedlings	Astragalus asterias	5
7	H-CN2-3	Slope	2	Seedlings	Avena sterilis	1
7	H-CN2-3	Slope	2	Seedlings	Calendula arvensis	1
7	H-CN2-3	Slope	2	Seedlings	Chrysanthemum coronarium	15
7	H-CN2-3	Slope	2	Seedlings	Crepis aspera	19
7	H-CN2-3	Slope	2	Seedlings	Diplotaxis viminea	2
7	H-CN2-3	Slope	2	Seedlings	Erodium cicutarium	4
7	H-CN2-3	Slope	2	Seedlings	Erodium cicutarium\moschatum	2
7	H-CN2-3	Slope	2	Seedlings	Erodium gruinum	1
7	H-CN2-3	Slope	2	Seedlings	Erodium malacoides	2
7	H-CN2-3	Slope	2	Seedlings	Euphorbia arguta/ helioscopia	1
7	H-CN2-3	Slope	2	Seedlings	Euphorbia chamaepeplus	25
7	H-CN2-3	Slope	2	Seedlings	Euphorbia peplus	2
7	H-CN2-3	Slope	2	Seedlings	Filago sp.	4
7	H-CN2-3	Slope	2	Seedlings	Gagea commutata	10
7	H-CN2-3	Slope	2	Seedlings	Gagea sp.	1
7	H-CN2-3	Slope	2	Seedlings	Gramineae sp.	2
7	H-CN2-3	Slope	2	Seedlings	Hedypnois rhagadioloides	1
7	H-CN2-3	Slope	2	Seedlings	Hedypnois\Rhagadiolus	1
7	H-CN2-3	Slope	2	Seedlings	Helianthemum sp.	3
7	H-CN2-3	Slope	2	Seedlings	Hirschfeldia incana	14
7	H-CN2-3	Slope	2	Seedlings	Lotus peregrinus	10
7	H-CN2-3	Slope	2	Seedlings	Medicago turbinata	4
7	H-CN2-3	Slope	2	Seedlings	Onobrychis squarrosa	1
7	H-CN2-3	Slope	2	Seedlings	Ononis sp.	1
7	H-CN2-3	Slope	2	Seedlings	Pallenis spinosa	8
7	H-CN2-3	Slope	2	Seedlings	Picris\Crepis sancta	10
7	H-CN2-3	Slope	2	Seedlings	Pimpinella cretica	1
7	H-CN2-3	Slope	2	Seedlings	Plantago afra	10
7	H-CN2-3	Slope	2	Seedlings	Plantago lagopus	182
7	H-CN2-3	Slope	2	Seedlings	Scilla autumnalis	8
7	H-CN2-3	Slope	2	Seedlings	Stipa capensis	197
7	H-CN2-3	Slope	2	Seedlings	Torilis tenella (Delile) Reichenb.	2
7	H-CN2-3	Slope	2	Seedlings	Trifolium "tomentosum"	6
7	H-CN2-3	Slope	2	Seedlings	Urospermum picroides	1
7	H-CN2-4	Slope	2	Seedlings	Aegilops geniculata	1
7	H-CN2-4	Slope	2	Seedlings	Anchusa aegyptiaca	4
7	H-CN2-4	Slope	2	Seedlings	Anthemis sp.	2
7	H-CN2-4	Slope	2	Seedlings	Carthamus tenuis foliosus	1
7	H-CN2-4	Slope	2	Seedlings	Crepis aspera	6
7	H-CN2-4	Slope	2	Seedlings	Diplotaxis viminea	3
7	H-CN2-4	Slope	2	Seedlings	Erodium malacoides	1
7	H-CN2-4	Slope	2	Seedlings	Euphorbia arguta/ helioscopia	1
7	H-CN2-4	Slope	2	Seedlings	Euphorbia chamaepeplus	9
7	H-CN2-4	Slope	2	Seedlings	Euphorbia peplus	2
7	H-CN2-4	Slope	2	Seedlings	Gramineae sp.	9
7	H-CN2-4	Slope	2	Seedlings	Hedypnois\Rhagadiolus	1
7	H-CN2-4	Slope	2	Seedlings	Hirschfeldia incana	26
7	H-CN2-4	Slope	2	Seedlings	Isatis lusitanica	1
7	H-CN2-4	Slope	2	Seedlings	Lotus peregrinus	2
7	H-CN2-4	Slope	2	Seedlings	Malva parviflora	1
7	H-CN2-4	Slope	2	Seedlings	Medicago coronata	1
7	H-CN2-4	Slope	2	Seedlings	Medicago polymorpha	2
7	H-CN2-4	Slope	2	Seedlings	Medicago scutellata	10
7	H-CN2-4	Slope	2	Seedlings	Mercurialis annua	3
7	H-CN2-4	Slope	2	Seedlings	Pallenis spinosa	2
7	H-CN2-4	Slope	2	Seedlings	Picris\Crepis sancta	3
7	H-CN2-4	Slope	2	Seedlings	Plantago lagopus	8
7	H-CN2-4	Slope	2	Seedlings	Scilla autumnalis	7
7	H-CN2-4	Slope	2	Seedlings	Stipa capensis	276
7	H-CN2-4	Slope	2	Seedlings	Trifolium clypeatum	1
7	H-CN2-4	Slope	2	Seedlings	Urospermum picroides	3
8	H-CN0-1	Slope	0	Seedlings	Adonis cupaniana	10
8	H-CN0-1	Slope	0	Seedlings	Anagallis arvensis	8
8	H-CN0-1	Slope	0	Seedlings	Anchusa aegyptiaca	12
8	H-CN0-1	Slope	0	Seedlings	Anthemis sp.	188
8	H-CN0-1	Slope	0	Seedlings	Astragalus asterias	2
8	H-CN0-1	Slope	0	Seedlings	Avena sterilis	166
8	H-CN0-1	Slope	0	Seedlings	Calendula arvensis	1
8	H-CN0-1	Slope	0	Seedlings	Centaurea crocodylium	1
8	H-CN0-1	Slope	0	Seedlings	Chrysanthemum coronarium	216
8	H-CN0-1	Slope	0	Seedlings	Crepis aspera	6
8	H-CN0-1	Slope	0	Seedlings	Daucus carota maximus	1
8	H-CN0-1	Slope	0	Seedlings	Erodium gruinum	2
8	H-CN0-1	Slope	0	Seedlings	Eryngium creticum	1
8	H-CN0-1	Slope	0	Seedlings	Euphorbia	1
8	H-CN0-1	Slope	0	Seedlings	Euphorbia arguta/ helioscopia	1
8	H-CN0-1	Slope	0	Seedlings	Euphorbia chamaepeplus	3
8	H-CN0-1	Slope	0	Seedlings	Geranium rotundifolium\molle	1
8	H-CN0-1	Slope	0	Seedlings	Gramineae sp.	23
8	H-CN0-1	Slope	0	Seedlings	Hedypnois\Rhagadiolus	10
8	H-CN0-1	Slope	0	Seedlings	Hirschfeldia incana	5
8	H-CN0-1	Slope	0	Seedlings	Linum strictum	1
8	H-CN0-1	Slope	0	Seedlings	Lotus peregrinus	5
8	H-CN0-1	Slope	0	Seedlings	Malva parviflora	3
8	H-CN0-1	Slope	0	Seedlings	Medicago coronata	1
8	H-CN0-1	Slope	0	Seedlings	Medicago polymorpha	25
8	H-CN0-1	Slope	0	Seedlings	Medicago sp.	4
8	H-CN0-1	Slope	0	Seedlings	Mercurialis annua	5
8	H-CN0-1	Slope	0	Seedlings	Pallenis spinosa	32
8	H-CN0-1	Slope	0	Seedlings	Picris\Crepis sancta	4
8	H-CN0-1	Slope	0	Seedlings	Plantago lagopus	14
8	H-CN0-1	Slope	0	Seedlings	Scilla autumnalis	2
8	H-CN0-1	Slope	0	Seedlings	Sedum rubens	1
8	H-CN0-1	Slope	0	Seedlings	Sonchus oleraceus	2
8	H-CN0-1	Slope	0	Seedlings	Stipa capensis	176
8	H-CN0-1	Slope	0	Seedlings	Torilis tenella (Delile) Reichenb.	3
8	H-CN0-1	Slope	0	Seedlings	Trifolium purpureum\dasyurum C.Presl	1
8	H-CN0-1	Slope	0	Seedlings	Trifolium sp.	4
8	H-CN0-1	Slope	0	Seedlings	Unknown sp.	2
8	H-CN0-1	Slope	0	Seedlings	Urospermum picroides	3
8	H-CN0-2	Slope	0	Seedlings	Adonis cupaniana	1
8	H-CN0-2	Slope	0	Seedlings	Anthemis sp.	1
8	H-CN0-2	Slope	0	Seedlings	Avena sterilis	143
8	H-CN0-2	Slope	0	Seedlings	Chrysanthemum coronarium	4
8	H-CN0-2	Slope	0	Seedlings	Compositae sp.	2
8	H-CN0-2	Slope	0	Seedlings	Crepis aspera	16
8	H-CN0-2	Slope	0	Seedlings	Diplotaxis viminea	1
8	H-CN0-2	Slope	0	Seedlings	Euphorbia arguta/ helioscopia	5
8	H-CN0-2	Slope	0	Seedlings	Euphorbia peplus	1
8	H-CN0-2	Slope	0	Seedlings	Gramineae sp.	2
8	H-CN0-2	Slope	0	Seedlings	Hirschfeldia incana	58
8	H-CN0-2	Slope	0	Seedlings	Hordeum spontaneum	7
8	H-CN0-2	Slope	0	Seedlings	Lathyrus blepharicarpos	1
8	H-CN0-2	Slope	0	Seedlings	Lotus peregrinus	7
8	H-CN0-2	Slope	0	Seedlings	Malva parviflora	1
8	H-CN0-2	Slope	0	Seedlings	Medicago turbinata	1
8	H-CN0-2	Slope	0	Seedlings	Mercurialis annua	24
8	H-CN0-2	Slope	0	Seedlings	Pallenis spinosa	17
8	H-CN0-2	Slope	0	Seedlings	Picris\Crepis sancta	31
8	H-CN0-2	Slope	0	Seedlings	Sedum rubens	10
8	H-CN0-2	Slope	0	Seedlings	Stipa capensis	18
8	H-CN0-2	Slope	0	Seedlings	Theligonum cynocrambe	1
8	H-CN0-2	Slope	0	Seedlings	Torilis tenella (Delile) Reichenb.	2
8	H-CN0-2	Slope	0	Seedlings	Urospermum picroides	1
8	H-CN0-2	Slope	0	Seedlings	Veronica sp.	2
8	H-CN0-2	Slope	0	Seedlings	Vicia palaestina	1
8	H-CN0-3	Slope	0	Seedlings	Adonis cupaniana	4
8	H-CN0-3	Slope	0	Seedlings	Aegilops geniculata	1
8	H-CN0-3	Slope	0	Seedlings	Anagallis arvensis	3
8	H-CN0-3	Slope	0	Seedlings	Anemone coronaria	2
8	H-CN0-3	Slope	0	Seedlings	Anthemis hebronica	10
8	H-CN0-3	Slope	0	Seedlings	Anthemis sp.	24
8	H-CN0-3	Slope	0	Seedlings	Avena sterilis	30
8	H-CN0-3	Slope	0	Seedlings	Centaurea crocodylium	1
8	H-CN0-3	Slope	0	Seedlings	Chrysanthemum coronarium	4
8	H-CN0-3	Slope	0	Seedlings	Crepis aspera	1
8	H-CN0-3	Slope	0	Seedlings	Erodium gruinum	1
8	H-CN0-3	Slope	0	Seedlings	Euphorbia chamaepeplus	5
8	H-CN0-3	Slope	0	Seedlings	Geropogon hybridus	1
8	H-CN0-3	Slope	0	Seedlings	Gramineae sp.	5
8	H-CN0-3	Slope	0	Seedlings	Gramineae sp. (Prennial)	1
8	H-CN0-3	Slope	0	Seedlings	Helianthemum salicifolium	6
8	H-CN0-3	Slope	0	Seedlings	Hirschfeldia incana	10
8	H-CN0-3	Slope	0	Seedlings	Linum strictum	11
8	H-CN0-3	Slope	0	Seedlings	Lotus peregrinus	5
8	H-CN0-3	Slope	0	Seedlings	Medicago coronata	3
8	H-CN0-3	Slope	0	Seedlings	Mercurialis annua	1
8	H-CN0-3	Slope	0	Seedlings	Onobrychis squarrosa	2
8	H-CN0-3	Slope	0	Seedlings	Pallenis spinosa	12
8	H-CN0-3	Slope	0	Seedlings	Ranunculus asiaticus	1
8	H-CN0-3	Slope	0	Seedlings	Scilla autumnalis	2
8	H-CN0-3	Slope	0	Seedlings	Stipa capensis	421
8	H-CN0-3	Slope	0	Seedlings	Trifolium purpureum\dasyurum C.Presl	1
8	H-CN0-3	Slope	0	Seedlings	Trigonella monspeliaca	1
8	H-CN0-3	Slope	0	Seedlings	Unknown sp.	1
8	H-CN2-1	Slope	2	Seedlings		1
8	H-CN2-1	Slope	2	Seedlings	Adonis cupaniana	4
8	H-CN2-1	Slope	2	Seedlings	Aegilops geniculata	2
8	H-CN2-1	Slope	2	Seedlings	Anchusa aegyptiaca	6
8	H-CN2-1	Slope	2	Seedlings	Anemone coronaria	1
8	H-CN2-1	Slope	2	Seedlings	Anthemis sp.	143
8	H-CN2-1	Slope	2	Seedlings	Astragalus asterias	1
8	H-CN2-1	Slope	2	Seedlings	Avena sterilis	60
8	H-CN2-1	Slope	2	Seedlings	Calendula arvensis	1
8	H-CN2-1	Slope	2	Seedlings	Carthamus tenuis foliosus	1
8	H-CN2-1	Slope	2	Seedlings	Chaetosciadium trichospermum	21
8	H-CN2-1	Slope	2	Seedlings	Chrysanthemum coronarium	42
8	H-CN2-1	Slope	2	Seedlings	Crepis aspera	9
8	H-CN2-1	Slope	2	Seedlings	Eryngium creticum	3
8	H-CN2-1	Slope	2	Seedlings	Euphorbia chamaepeplus	4
8	H-CN2-1	Slope	2	Seedlings	Euphorbia peplus	2
8	H-CN2-1	Slope	2	Seedlings	Geropogon hybridus	1
8	H-CN2-1	Slope	2	Seedlings	Gramineae sp.	14
8	H-CN2-1	Slope	2	Seedlings	Hedypnois\Rhagadiolus	42
8	H-CN2-1	Slope	2	Seedlings	Hirschfeldia incana	6
8	H-CN2-1	Slope	2	Seedlings	Linum strictum	1
8	H-CN2-1	Slope	2	Seedlings	Lotus peregrinus	2
8	H-CN2-1	Slope	2	Seedlings	Medicago coronata	7
8	H-CN2-1	Slope	2	Seedlings	Medicago polymorpha	2
8	H-CN2-1	Slope	2	Seedlings	Mercurialis annua	3
8	H-CN2-1	Slope	2	Seedlings	Onobrychis squarrosa	6
8	H-CN2-1	Slope	2	Seedlings	Pallenis spinosa	6
8	H-CN2-1	Slope	2	Seedlings	Plantago lagopus	1
8	H-CN2-1	Slope	2	Seedlings	Ranunculus asiaticus	9
8	H-CN2-1	Slope	2	Seedlings	Reichardia sp.	1
8	H-CN2-1	Slope	2	Seedlings	Scilla autumnalis	10
8	H-CN2-1	Slope	2	Seedlings	Stipa capensis	317
8	H-CN2-1	Slope	2	Seedlings	Theligonum cynocrambe	2
8	H-CN2-1	Slope	2	Seedlings	Trifolium scabrum	1
8	H-CN2-1	Slope	2	Seedlings	Trifolium\Medicago sp.	31
8	H-CN2-1	Slope	2	Seedlings	Urospermum picroides	1
8	H-CN2-2	Slope	2	Seedlings	Adonis cupaniana	2
8	H-CN2-2	Slope	2	Seedlings	Anthemis sp.	1
8	H-CN2-2	Slope	2	Seedlings	Arenaria leptoclados	1
8	H-CN2-2	Slope	2	Seedlings	Avena sterilis	214
8	H-CN2-2	Slope	2	Seedlings	Centaurea crocodylium	2
8	H-CN2-2	Slope	2	Seedlings	Compositae sp.	1
8	H-CN2-2	Slope	2	Seedlings	Crepis aspera	14
8	H-CN2-2	Slope	2	Seedlings	Erodium gruinum	1
8	H-CN2-2	Slope	2	Seedlings	Erodium malacoides	1
8	H-CN2-2	Slope	2	Seedlings	Euphorbia arguta/ helioscopia	2
8	H-CN2-2	Slope	2	Seedlings	Euphorbia peplus	1
8	H-CN2-2	Slope	2	Seedlings	Hirschfeldia incana	29
8	H-CN2-2	Slope	2	Seedlings	Lathyrus blepharicarpos	1
8	H-CN2-2	Slope	2	Seedlings	Lotus peregrinus	2
8	H-CN2-2	Slope	2	Seedlings	Mercurialis annua	10
8	H-CN2-2	Slope	2	Seedlings	Onobrychis squarrosa	1
8	H-CN2-2	Slope	2	Seedlings	Pallenis spinosa	36
8	H-CN2-2	Slope	2	Seedlings	Picris\Crepis sancta	6
8	H-CN2-2	Slope	2	Seedlings	Sonchus oleraceus	1
8	H-CN2-2	Slope	2	Seedlings	Torilis tenella (Delile) Reichenb.	1
8	H-CN2-2	Slope	2	Seedlings	Urospermum picroides	1
8	H-CN2-3	Slope	2	Seedlings	Adonis cupaniana	5
8	H-CN2-3	Slope	2	Seedlings	Anagallis arvensis	2
8	H-CN2-3	Slope	2	Seedlings	Anemone coronaria	2
8	H-CN2-3	Slope	2	Seedlings	Anthemis sp.	23
8	H-CN2-3	Slope	2	Seedlings	Avena sterilis	33
8	H-CN2-3	Slope	2	Seedlings	Carthamus tenuis foliosus	2
8	H-CN2-3	Slope	2	Seedlings	Chaetosciadium trichospermum	5
8	H-CN2-3	Slope	2	Seedlings	Chrysanthemum coronarium	6
8	H-CN2-3	Slope	2	Seedlings	Crepis aspera	3
8	H-CN2-3	Slope	2	Seedlings	Erodium gruinum	1
8	H-CN2-3	Slope	2	Seedlings	Euphorbia chamaepeplus	2
8	H-CN2-3	Slope	2	Seedlings	Euphorbia peplus	1
8	H-CN2-3	Slope	2	Seedlings	Geropogon hybridus	1
8	H-CN2-3	Slope	2	Seedlings	Gramineae sp.	6
8	H-CN2-3	Slope	2	Seedlings	Hedypnois rhagadioloides	1
8	H-CN2-3	Slope	2	Seedlings	Hedypnois\Rhagadiolus	10
8	H-CN2-3	Slope	2	Seedlings	Hirschfeldia incana	5
8	H-CN2-3	Slope	2	Seedlings	Hordeum spontaneum	1
8	H-CN2-3	Slope	2	Seedlings	Lotus peregrinus	11
8	H-CN2-3	Slope	2	Seedlings	Medicago coronata	2
8	H-CN2-3	Slope	2	Seedlings	Medicago sp.	1
8	H-CN2-3	Slope	2	Seedlings	Mercurialis annua	9
8	H-CN2-3	Slope	2	Seedlings	Pallenis spinosa	5
8	H-CN2-3	Slope	2	Seedlings	Picris\Crepis sancta	5
8	H-CN2-3	Slope	2	Seedlings	Ranunculus asiaticus	3
8	H-CN2-3	Slope	2	Seedlings	Reichardia sp.	1
8	H-CN2-3	Slope	2	Seedlings	Scilla autumnalis	9
8	H-CN2-3	Slope	2	Seedlings	Stipa capensis	433
8	H-CN2-3	Slope	2	Seedlings	Theligonum cynocrambe	3
8	H-CN2-3	Slope	2	Seedlings	Trigonella monspeliaca	1
11	H-C0-1	Valley	0	Seedlings	Anagallis arvensis	10
11	H-C0-1	Valley	0	Seedlings	Chrysanthemum coronarium	7
11	H-C0-1	Valley	0	Seedlings	Euphorbia sp.	7
11	H-C0-1	Valley	0	Seedlings	Hirschfeldia incana	5
11	H-C0-1	Valley	0	Seedlings	Hordeum spontaneum	351
11	H-C0-1	Valley	0	Seedlings	Hymenocarpos circinnatus	43
11	H-C0-1	Valley	0	Seedlings	Lathyrus sp.	2
11	H-C0-1	Valley	0	Seedlings	Lotus peregrinus	3
11	H-C0-1	Valley	0	Seedlings	Medicago polymorpha	3
11	H-C0-1	Valley	0	Seedlings	Medicago scutellata	1
11	H-C0-1	Valley	0	Seedlings	Onobrychis squarrosa	1
11	H-C0-1	Valley	0	Seedlings	Unknown sp.	1
11	H-C0-1	Valley	0	Seedlings	Vicia hybrida	7
11	H-C0-2	Valley	0	Seedlings	Anagallis arvensis	1
11	H-C0-2	Valley	0	Seedlings	Chrysanthemum coronarium	4
11	H-C0-2	Valley	0	Seedlings	Hordeum spontaneum	240
11	H-C0-2	Valley	0	Seedlings	Hymenocarpos circinnatus	3
11	H-C0-2	Valley	0	Seedlings	Lotus peregrinus	1
11	H-C2-1	Valley	2	Seedlings	Adonis cupaniana	1
11	H-C2-1	Valley	2	Seedlings	Anagallis arvensis	24
11	H-C2-1	Valley	2	Seedlings	Anemone coronaria	4
11	H-C2-1	Valley	2	Seedlings	Chrysanthemum coronarium	1
11	H-C2-1	Valley	2	Seedlings	Erodium gruinum	2
11	H-C2-1	Valley	2	Seedlings	Euphorbia peplus	3
11	H-C2-1	Valley	2	Seedlings	Gramineae sp.	2
11	H-C2-1	Valley	2	Seedlings	Hordeum spontaneum	161
11	H-C2-1	Valley	2	Seedlings	Hymenocarpos circinnatus	40
11	H-C2-1	Valley	2	Seedlings	Lotus peregrinus	4
11	H-C2-1	Valley	2	Seedlings	Medicago polymorpha	7
11	H-C2-1	Valley	2	Seedlings	Medicago scutellata	8
11	H-C2-1	Valley	2	Seedlings	Trifolium clypeatum	1
11	H-C2-1	Valley	2	Seedlings	Unknown sp.	1
11	H-C2-1	Valley	2	Seedlings	Urospermum picroides	1
11	H-C2-1	Valley	2	Seedlings	Veronica sp.	10
11	H-C2-1	Valley	2	Seedlings	Vicia hybrida	1
11	H-C2-2	Valley	2	Seedlings	Anagallis arvensis	20
11	H-C2-2	Valley	2	Seedlings	Avena sterilis	1
11	H-C2-2	Valley	2	Seedlings	Erodium gruinum	1
11	H-C2-2	Valley	2	Seedlings	Erodium malacoides	6
11	H-C2-2	Valley	2	Seedlings	Eryngium creticum	2
11	H-C2-2	Valley	2	Seedlings	Euphorbia peplus	13
11	H-C2-2	Valley	2	Seedlings	Gramineae sp.	1
11	H-C2-2	Valley	2	Seedlings	Hirschfeldia incana	4
11	H-C2-2	Valley	2	Seedlings	Hordeum spontaneum	289
11	H-C2-2	Valley	2	Seedlings	Hymenocarpos circinnatus	38
11	H-C2-2	Valley	2	Seedlings	Medicago polymorpha	14
11	H-C2-2	Valley	2	Seedlings	Medicago scutellata	4
11	H-C2-2	Valley	2	Seedlings	Mercurialis annua	2
11	H-C2-2	Valley	2	Seedlings	Pallenis spinosa	5
11	H-C2-2	Valley	2	Seedlings	Trifolium "tomentosum"	4
11	H-C2-2	Valley	2	Seedlings	Veronica sp.	16
11	H-CN0-1	Valley	0	Seedlings	Ainsworthia trachycarpa	1
11	H-CN0-1	Valley	0	Seedlings	Anagallis arvensis	79
11	H-CN0-1	Valley	0	Seedlings	Chaetosciadium trichospermum	1
11	H-CN0-1	Valley	0	Seedlings	Crepis aspera	7
11	H-CN0-1	Valley	0	Seedlings	Euphorbia peplus	1
11	H-CN0-1	Valley	0	Seedlings	Hirschfeldia incana	1
11	H-CN0-1	Valley	0	Seedlings	Hordeum spontaneum	290
11	H-CN0-1	Valley	0	Seedlings	Lotus peregrinus	2
11	H-CN0-1	Valley	0	Seedlings	Medicago coronata	1
11	H-CN0-1	Valley	0	Seedlings	Medicago orbicularis	1
11	H-CN0-1	Valley	0	Seedlings	Medicago polymorpha	3
11	H-CN0-1	Valley	0	Seedlings	Sonchus oleraceus	1
11	H-CN0-2	Valley	0	Seedlings	Anagallis arvensis	30
11	H-CN0-2	Valley	0	Seedlings	Hordeum spontaneum	256
11	H-CN0-2	Valley	0	Seedlings	Hymenocarpos circinnatus	1
11	H-CN0-2	Valley	0	Seedlings	Lotus peregrinus	2
11	H-CN0-2	Valley	0	Seedlings	Medicago polymorpha	12
11	H-CN0-2	Valley	0	Seedlings	Unknown sp.	1
11	H-CN0-2	Valley	0	Seedlings	Vicia hybrida	2
11	H-CN2-1	Valley	2	Seedlings	Anagallis arvensis	15
11	H-CN2-1	Valley	2	Seedlings	Hirschfeldia incana	1
11	H-CN2-1	Valley	2	Seedlings	Hordeum spontaneum	176
11	H-CN2-1	Valley	2	Seedlings	Hymenocarpos circinnatus	27
11	H-CN2-1	Valley	2	Seedlings	Lotus peregrinus	4
11	H-CN2-1	Valley	2	Seedlings	Medicago polymorpha	4
11	H-CN2-1	Valley	2	Seedlings	Trifolium "tomentosum"	2
11	H-CN2-2	Valley	2	Seedlings	Anagallis arvensis	30
11	H-CN2-2	Valley	2	Seedlings	Carthamus tenuis foliosus	1
11	H-CN2-2	Valley	2	Seedlings	Daucus carota maximus	1
11	H-CN2-2	Valley	2	Seedlings	Hirschfeldia incana	9
11	H-CN2-2	Valley	2	Seedlings	Hordeum spontaneum	223
11	H-CN2-2	Valley	2	Seedlings	Hymenocarpos circinnatus	11
11	H-CN2-2	Valley	2	Seedlings	Medicago polymorpha	1
11	H-CN2-2	Valley	2	Seedlings	Medicago rotata	16
11	H-CN2-2	Valley	2	Seedlings	Sonchus oleraceus	3
11	H-CN2-2	Valley	2	Seedlings	Trifolium "tomentosum"	1
11	H-CN2-2	Valley	2	Seedlings	Vicia hybrida	2
12	H-C0-1	Valley	0	Seedlings	Anagallis arvensis	8
12	H-C0-1	Valley	0	Seedlings	Euphorbia peplus	1
12	H-C0-1	Valley	0	Seedlings	Hirschfeldia incana	4
12	H-C0-1	Valley	0	Seedlings	Hordeum spontaneum	191
12	H-C0-1	Valley	0	Seedlings	Medicago polymorpha	10
12	H-C0-1	Valley	0	Seedlings	Pallenis spinosa	12
12	H-C0-1	Valley	0	Seedlings	Torilis tenella (Delile) Reichenb.	1
12	H-C0-1	Valley	0	Seedlings	Unknown sp.	1
12	H-C0-2	Valley	0	Seedlings	Anagallis arvensis	31
12	H-C0-2	Valley	0	Seedlings	Erodium gruinum	2
12	H-C0-2	Valley	0	Seedlings	Hirschfeldia incana	1
12	H-C0-2	Valley	0	Seedlings	Hordeum spontaneum	415
12	H-C0-2	Valley	0	Seedlings	Lotus peregrinus	2
12	H-C0-2	Valley	0	Seedlings	Medicago polymorpha	3
12	H-C0-2	Valley	0	Seedlings	Medicago scutellata	4
12	H-C0-2	Valley	0	Seedlings	Onobrychis squarrosa	1
12	H-C0-2	Valley	0	Seedlings	Pallenis spinosa	16
12	H-C0-2	Valley	0	Seedlings	Vicia hybrida	1
12	H-C2-1	Valley	2	Seedlings	Anagallis arvensis	119
12	H-C2-1	Valley	2	Seedlings	Crepis sp.	1
12	H-C2-1	Valley	2	Seedlings	Hirschfeldia incana	5
12	H-C2-1	Valley	2	Seedlings	Hordeum spontaneum	208
12	H-C2-1	Valley	2	Seedlings	Lotus peregrinus	1
12	H-C2-1	Valley	2	Seedlings	Medicago polymorpha	42
12	H-C2-1	Valley	2	Seedlings	Medicago rotata	2
12	H-C2-1	Valley	2	Seedlings	Pallenis spinosa	11
12	H-C2-1	Valley	2	Seedlings	Picris\Crepis sancta	3
12	H-C2-1	Valley	2	Seedlings	Sonchus oleraceus	1
12	H-C2-1	Valley	2	Seedlings	Veronica sp.	1
12	H-C2-1	Valley	2	Seedlings	Vicia hybrida	1
12	H-C2-2	Valley	2	Seedlings	Anagallis arvensis	94
12	H-C2-2	Valley	2	Seedlings	Crepis sancta	1
12	H-C2-2	Valley	2	Seedlings	Echinops adenocaulos	1
12	H-C2-2	Valley	2	Seedlings	Erodium gruinum	2
12	H-C2-2	Valley	2	Seedlings	Hirschfeldia incana	5
12	H-C2-2	Valley	2	Seedlings	Hordeum spontaneum	176
12	H-C2-2	Valley	2	Seedlings	Lotus peregrinus	1
12	H-C2-2	Valley	2	Seedlings	Medicago polymorpha	11
12	H-C2-2	Valley	2	Seedlings	Medicago scutellata	1
12	H-C2-2	Valley	2	Seedlings	Pallenis spinosa	11
12	H-C2-2	Valley	2	Seedlings	Picris\Crepis sancta	6
12	H-C2-2	Valley	2	Seedlings	Pisum sp.	1
12	H-C2-2	Valley	2	Seedlings	Trifolium clypeatum	1
12	H-C2-2	Valley	2	Seedlings	Trifolium\Medicago sp.	1
12	H-C2-2	Valley	2	Seedlings	Vicia hybrida	1
12	H-CN0-1	Valley	0	Seedlings	Anemone coronaria	1
12	H-CN0-1	Valley	0	Seedlings	Avena sterilis	29
12	H-CN0-1	Valley	0	Seedlings	Carthamus tenuis foliosus	1
12	H-CN0-1	Valley	0	Seedlings	Chrysanthemum coronarium	1
12	H-CN0-1	Valley	0	Seedlings	Euphorbia peplus	1
12	H-CN0-1	Valley	0	Seedlings	Hirschfeldia incana	3
12	H-CN0-1	Valley	0	Seedlings	Hordeum spontaneum	224
12	H-CN0-1	Valley	0	Seedlings	Hymenocarpos circinnatus	45
12	H-CN0-1	Valley	0	Seedlings	Medicago polymorpha	10
12	H-CN0-1	Valley	0	Seedlings	Medicago rotata	6
12	H-CN0-1	Valley	0	Seedlings	Unknown sp.	1
12	H-CN0-1	Valley	0	Seedlings	Veronica polita	2
12	H-CN0-1	Valley	0	Seedlings	Vicia hybrida	1
12	H-CN0-2	Valley	0	Seedlings	Anagallis arvensis	2
12	H-CN0-2	Valley	0	Seedlings	Anemone coronaria	2
12	H-CN0-2	Valley	0	Seedlings	Chrysanthemum coronarium	4
12	H-CN0-2	Valley	0	Seedlings	Crepis aspera	1
12	H-CN0-2	Valley	0	Seedlings	Erodium malacoides	2
12	H-CN0-2	Valley	0	Seedlings	Euphorbia sp.	1
12	H-CN0-2	Valley	0	Seedlings	Hirschfeldia incana	5
12	H-CN0-2	Valley	0	Seedlings	Hordeum spontaneum	272
12	H-CN0-2	Valley	0	Seedlings	Lotus peregrinus	3
12	H-CN0-2	Valley	0	Seedlings	Medicago turbinata	2
12	H-CN0-2	Valley	0	Seedlings	Mercurialis annua	1
12	H-CN0-2	Valley	0	Seedlings	Pallenis spinosa	8
12	H-CN0-2	Valley	0	Seedlings	Unknown sp.	2
12	H-CN0-2	Valley	0	Seedlings	Vicia hybrida	1
12	H-CN2-1	Valley	2	Seedlings	Erodium malacoides	2
12	H-CN2-1	Valley	2	Seedlings	Euphorbia peplus	9
12	H-CN2-1	Valley	2	Seedlings	Hordeum spontaneum	272
12	H-CN2-1	Valley	2	Seedlings	Hymenocarpos circinnatus	13
12	H-CN2-1	Valley	2	Seedlings	Lagoecia	1
12	H-CN2-1	Valley	2	Seedlings	Medicago polymorpha	1
12	H-CN2-1	Valley	2	Seedlings	Medicago rotata	5
12	H-CN2-1	Valley	2	Seedlings	Medicago scutellata	1
12	H-CN2-1	Valley	2	Seedlings	Pallenis spinosa	13
12	H-CN2-1	Valley	2	Seedlings	Picris\Crepis sancta	1
12	H-CN2-1	Valley	2	Seedlings	Torilis tenella (Delile) Reichenb.	3
12	H-CN2-1	Valley	2	Seedlings	Unknown sp.	1
12	H-CN2-1	Valley	2	Seedlings	Vicia hybrida	1
12	H-CN2-2	Valley	2	Seedlings	Anagallis arvensis	40
12	H-CN2-2	Valley	2	Seedlings	Avena sterilis	5
12	H-CN2-2	Valley	2	Seedlings	Chrysanthemum coronarium	1
12	H-CN2-2	Valley	2	Seedlings	Euphorbia peplus	1
12	H-CN2-2	Valley	2	Seedlings	Galium judaicum	2
12	H-CN2-2	Valley	2	Seedlings	Hirschfeldia incana	4
12	H-CN2-2	Valley	2	Seedlings	Hordeum spontaneum	257
12	H-CN2-2	Valley	2	Seedlings	Medicago polymorpha	3
12	H-CN2-2	Valley	2	Seedlings	Mercurialis annua	1
12	H-CN2-2	Valley	2	Seedlings	Pallenis spinosa	3
13	H-C0-1	Valley	0	Seedlings	Anagallis arvensis	10
13	H-C0-1	Valley	0	Seedlings	Hirschfeldia incana	5
13	H-C0-1	Valley	0	Seedlings	Hordeum spontaneum	288
13	H-C0-1	Valley	0	Seedlings	Lotus peregrinus	3
13	H-C0-1	Valley	0	Seedlings	Medicago polymorpha	2
13	H-C0-1	Valley	0	Seedlings	Medicago scutellata	4
13	H-C0-1	Valley	0	Seedlings	Onobrychis squarrosa	2
13	H-C0-1	Valley	0	Seedlings	Pallenis spinosa	2
13	H-C0-1	Valley	0	Seedlings	Trifolium sp.	1
13	H-C0-1	Valley	0	Seedlings	Unknown sp.	1
13	H-C0-1	Valley	0	Seedlings	Vicia hybrida	1
13	H-C0-2	Valley	0	Seedlings	Hirschfeldia incana	6
13	H-C0-2	Valley	0	Seedlings	Hordeum spontaneum	192
13	H-C0-2	Valley	0	Seedlings	Medicago polymorpha	1
13	H-C2-1	Valley	2	Seedlings	Anagallis arvensis	6
13	H-C2-1	Valley	2	Seedlings	Hirschfeldia incana	1
13	H-C2-1	Valley	2	Seedlings	Hordeum spontaneum	272
13	H-C2-1	Valley	2	Seedlings	Lotus peregrinus	1
13	H-C2-1	Valley	2	Seedlings	Malva parviflora	2
13	H-C2-1	Valley	2	Seedlings	Medicago polymorpha	1
13	H-C2-1	Valley	2	Seedlings	Unknown sp.	2
13	H-C2-1	Valley	2	Seedlings	Vicia hybrida	2
13	H-C2-2	Valley	2	Seedlings	Hordeum spontaneum	432
13	H-CN0-1	Valley	0	Seedlings	Anagallis arvensis	90
13	H-CN0-1	Valley	0	Seedlings	Hirschfeldia incana	15
13	H-CN0-1	Valley	0	Seedlings	Hordeum spontaneum	240
13	H-CN0-1	Valley	0	Seedlings	Hymenocarpos circinnatus	1
13	H-CN0-1	Valley	0	Seedlings	Lotus peregrinus	1
13	H-CN0-1	Valley	0	Seedlings	Medicago scutellata	1
13	H-CN0-1	Valley	0	Seedlings	Pallenis spinosa	25
13	H-CN0-1	Valley	0	Seedlings	Picris\Crepis sancta	1
13	H-CN0-1	Valley	0	Seedlings	Silybum marianum	1
13	H-CN0-1	Valley	0	Seedlings	Veronica sp.	1
13	H-CN0-2	Valley	0	Seedlings	Anagallis arvensis	4
13	H-CN0-2	Valley	0	Seedlings	Avena sterilis	39
13	H-CN0-2	Valley	0	Seedlings	Crepis aspera	1
13	H-CN0-2	Valley	0	Seedlings	Hirschfeldia incana	5
13	H-CN0-2	Valley	0	Seedlings	Hordeum spontaneum	289
13	H-CN0-2	Valley	0	Seedlings	Hymenocarpos circinnatus	14
13	H-CN0-2	Valley	0	Seedlings	Lotus peregrinus	1
13	H-CN0-2	Valley	0	Seedlings	Medicago polymorpha	1
13	H-CN0-2	Valley	0	Seedlings	Medicago truncatula	1
13	H-CN0-2	Valley	0	Seedlings	Onobrychis squarrosa	1
13	H-CN0-2	Valley	0	Seedlings	Pallenis spinosa	2
13	H-CN0-2	Valley	0	Seedlings	Torilis tenella (Delile) Reichenb.	2
13	H-CN2-1	Valley	2	Seedlings	Anagallis arvensis	9
13	H-CN2-1	Valley	2	Seedlings	Anemone coronaria	1
13	H-CN2-1	Valley	2	Seedlings	Chaetosciadium trichospermum	1
13	H-CN2-1	Valley	2	Seedlings	Hirschfeldia incana	8
13	H-CN2-1	Valley	2	Seedlings	Hordeum spontaneum	289
13	H-CN2-1	Valley	2	Seedlings	Lotus peregrinus	2
13	H-CN2-1	Valley	2	Seedlings	Pallenis spinosa	5
13	H-CN2-1	Valley	2	Seedlings	Picris\Crepis sancta	1
13	H-CN2-1	Valley	2	Seedlings	Unknown sp.	1
13	H-CN2-2	Valley	2	Seedlings	Anagallis arvensis	22
13	H-CN2-2	Valley	2	Seedlings	Avena sterilis	7
13	H-CN2-2	Valley	2	Seedlings	Hirschfeldia incana	1
13	H-CN2-2	Valley	2	Seedlings	Hordeum spontaneum	289
13	H-CN2-2	Valley	2	Seedlings	Hymenocarpos circinnatus	1
13	H-CN2-2	Valley	2	Seedlings	Lotus peregrinus	6
13	H-CN2-2	Valley	2	Seedlings	Medicago polymorpha	2
13	H-CN2-2	Valley	2	Seedlings	Medicago truncatula	9
13	H-CN2-2	Valley	2	Seedlings	Onobrychis squarrosa	3
13	H-CN2-2	Valley	2	Seedlings	Pallenis spinosa	16
13	H-CN2-2	Valley	2	Seedlings	Torilis tenella (Delile) Reichenb.	1
13	H-CN2-2	Valley	2	Seedlings	Veronica sp.	1
13	H-CN2-2	Valley	2	Seedlings	Vicia hybrida	1
14	H-C0-1	Valley	0	Seedlings	Hordeum spontaneum	256
14	H-C0-1	Valley	0	Seedlings	Medicago polymorpha	1
14	H-C0-1	Valley	0	Seedlings	Pallenis spinosa	1
14	H-C0-2	Valley	0	Seedlings	Hordeum spontaneum	353
14	H-C0-2	Valley	0	Seedlings	Medicago sp.	1
14	H-C0-2	Valley	0	Seedlings	Vicia sativa	2
14	H-C2-1	Valley	2	Seedlings	Hirschfeldia incana	1
14	H-C2-1	Valley	2	Seedlings	Hordeum spontaneum	256
14	H-C2-1	Valley	2	Seedlings	Medicago sp.	2
14	H-C2-2	Valley	2	Seedlings	Anagallis arvensis	4
14	H-C2-2	Valley	2	Seedlings	Anemone coronaria	3
14	H-C2-2	Valley	2	Seedlings	Hirschfeldia incana	2
14	H-C2-2	Valley	2	Seedlings	Hordeum spontaneum	289
14	H-C2-2	Valley	2	Seedlings	Isatis lusitanica	1
14	H-C2-2	Valley	2	Seedlings	Pallenis spinosa	1
14	H-CN0-1	Valley	0	Seedlings	Erodium	2
14	H-CN0-1	Valley	0	Seedlings	Euphorbia sp.	1
14	H-CN0-1	Valley	0	Seedlings	Hordeum spontaneum	400
14	H-CN0-1	Valley	0	Seedlings	Pisum sp.	1
14	H-CN0-2	Valley	0	Seedlings	Anagallis arvensis	7
14	H-CN0-2	Valley	0	Seedlings	Anagallis arvensis	3
14	H-CN0-2	Valley	0	Seedlings	Crepis aspera	2
14	H-CN0-2	Valley	0	Seedlings	Erodium gruinum	1
14	H-CN0-2	Valley	0	Seedlings	Erodium gruinum	1
14	H-CN0-2	Valley	0	Seedlings	Eryngium creticum	1
14	H-CN0-2	Valley	0	Seedlings	Euphorbia chamaepeplus	1
14	H-CN0-2	Valley	0	Seedlings	Euphorbia peplus	10
14	H-CN0-2	Valley	0	Seedlings	Euphorbia peplus	1
14	H-CN0-2	Valley	0	Seedlings	Gramineae sp.	5
14	H-CN0-2	Valley	0	Seedlings	Gramineae sp.	1
14	H-CN0-2	Valley	0	Seedlings	Hirschfeldia incana	6
14	H-CN0-2	Valley	0	Seedlings	Hirschfeldia incana	1
14	H-CN0-2	Valley	0	Seedlings	Hordeum spontaneum	180
14	H-CN0-2	Valley	0	Seedlings	Hordeum spontaneum	12
14	H-CN0-2	Valley	0	Seedlings	Mercurialis annua	2
14	H-CN0-2	Valley	0	Seedlings	Pallenis spinosa	7
14	H-CN0-2	Valley	0	Seedlings	Pallenis spinosa	2
14	H-CN0-2	Valley	0	Seedlings	Picris\Crepis sancta	2
14	H-CN0-2	Valley	0	Seedlings	Trifolium "tomentosum"	12
14	H-CN0-2	Valley	0	Seedlings	Trifolium "tomentosum"	3
14	H-CN0-2	Valley	0	Seedlings	Trifolium sp.	9
14	H-CN2-1	Valley	2	Seedlings	Erodium	1
14	H-CN2-1	Valley	2	Seedlings	Geranium rotundifolium\molle	1
14	H-CN2-1	Valley	2	Seedlings	Hirschfeldia incana	2
14	H-CN2-1	Valley	2	Seedlings	Hordeum spontaneum	193
14	H-CN2-1	Valley	2	Seedlings	Medicago polymorpha	2
14	H-CN2-1	Valley	2	Seedlings	Pallenis spinosa	6
14	H-CN2-1	Valley	2	Seedlings	Silene sp.	1
14	H-CN2-1	Valley	2	Seedlings	Sonchus oleraceus	1
14	H-CN2-1	Valley	2	Seedlings	Vicia sativa	3
14	H-CN2-1	Valley	2	Seedlings	Vicia sp.	2
14	H-CN2-2	Valley	2	Seedlings	Anagallis arvensis	2
14	H-CN2-2	Valley	2	Seedlings	Hirschfeldia incana	2
14	H-CN2-2	Valley	2	Seedlings	Hordeum spontaneum	464
14	H-CN2-2	Valley	2	Seedlings	Medicago polymorpha	4
14	H-CN2-2	Valley	2	Seedlings	Pallenis spinosa	5
14	H-CN2-2	Valley	2	Seedlings	Unknown sp.	1
15	H-C0-1	Valley	0	Seedlings	Avena sterilis	1
15	H-C0-1	Valley	0	Seedlings	Hordeum spontaneum	321
15	H-C0-1	Valley	0	Seedlings	Medicago polymorpha	2
15	H-C0-1	Valley	0	Seedlings	Pallenis spinosa	1
15	H-C0-1	Valley	0	Seedlings	Torilis tenella (Delile) Reichenb.	1
15	H-C0-1	Valley	0	Seedlings	Unknown sp.	1
15	H-C0-1	Valley	0	Seedlings	Vicia hybrida	2
15	H-C2-1	Valley	2	Seedlings	Anagallis arvensis	7
15	H-C2-1	Valley	2	Seedlings	Avena sterilis	1
15	H-C2-1	Valley	2	Seedlings	Erodium gruinum	1
15	H-C2-1	Valley	2	Seedlings	Hirschfeldia incana	3
15	H-C2-1	Valley	2	Seedlings	Hordeum spontaneum	319
15	H-C2-1	Valley	2	Seedlings	Medicago polymorpha	1
15	H-C2-1	Valley	2	Seedlings	Medicago sp.	2
15	H-C2-1	Valley	2	Seedlings	Onobrychis squarrosa	2
15	H-C2-1	Valley	2	Seedlings	Pallenis spinosa	2
15	H-C2-1	Valley	2	Seedlings	Picris\Crepis sancta	1
15	H-C2-1	Valley	2	Seedlings	Trifolium\Medicago sp.	1
15	H-C2-1	Valley	2	Seedlings	Vicia hybrida	1
15	H-CN0-1	Valley	0	Seedlings	Anagallis arvensis	5
15	H-CN0-1	Valley	0	Seedlings	Avena sterilis	2
15	H-CN0-1	Valley	0	Seedlings	Erodium	1
15	H-CN0-1	Valley	0	Seedlings	Hirschfeldia incana	6
15	H-CN0-1	Valley	0	Seedlings	Hordeum spontaneum	383
15	H-CN0-1	Valley	0	Seedlings	Pallenis spinosa	2
15	H-CN0-1	Valley	0	Seedlings	Trifolium clypeatum	4
15	H-CN0-1	Valley	0	Seedlings	Trifolium sp.	3
15	H-CN2-1	Valley	2	Seedlings	Anagallis arvensis	53
15	H-CN2-1	Valley	2	Seedlings	Anemone coronaria	2
15	H-CN2-1	Valley	2	Seedlings	Avena sterilis	7
15	H-CN2-1	Valley	2	Seedlings	Chrysanthemum coronarium	4
15	H-CN2-1	Valley	2	Seedlings	Erodium gruinum	1
15	H-CN2-1	Valley	2	Seedlings	Euphorbia peplus	2
15	H-CN2-1	Valley	2	Seedlings	Hirschfeldia incana	6
15	H-CN2-1	Valley	2	Seedlings	Hordeum spontaneum	208
15	H-CN2-1	Valley	2	Seedlings	Medicago hairy sp.	2
15	H-CN2-1	Valley	2	Seedlings	Medicago polymorpha	4
15	H-CN2-1	Valley	2	Seedlings	Medicago sp.	9
15	H-CN2-1	Valley	2	Seedlings	Pallenis spinosa	5
15	H-CN2-1	Valley	2	Seedlings	Trifolium clypeatum	4
15	H-CN2-1	Valley	2	Seedlings	Vicia sativa	3
16	H-C0-1	Valley	0	Seedlings	Anemone coronaria	1
16	H-C0-1	Valley	0	Seedlings	Avena sterilis	304
16	H-C0-1	Valley	0	Seedlings	Boraginaceae sp.	1
16	H-C0-1	Valley	0	Seedlings	Chrysanthemum coronarium	2
16	H-C0-1	Valley	0	Seedlings	Erodium gruinum	2
16	H-C0-1	Valley	0	Seedlings	Hirschfeldia incana	14
16	H-C0-1	Valley	0	Seedlings	Hordeum spontaneum	12
16	H-C0-1	Valley	0	Seedlings	Hymenocarpos circinnatus	1
16	H-C0-1	Valley	0	Seedlings	Linum strictum	4
16	H-C0-1	Valley	0	Seedlings	Medicago polymorpha	5
16	H-C0-1	Valley	0	Seedlings	Medicago scutellata	15
16	H-C0-1	Valley	0	Seedlings	Medicago truncatula	4
16	H-C0-1	Valley	0	Seedlings	Mercurialis annua	3
16	H-C0-1	Valley	0	Seedlings	Ononis sp.	1
16	H-C0-1	Valley	0	Seedlings	Pallenis spinosa	10
16	H-C0-1	Valley	0	Seedlings	Picris\Crepis sancta	2
16	H-C0-1	Valley	0	Seedlings	Scilla autumnalis	1
16	H-C0-1	Valley	0	Seedlings	Sonchus oleraceus	1
16	H-C0-1	Valley	0	Seedlings	Trifolium\Medicago sp.	1
16	H-C0-1	Valley	0	Seedlings	Unknown Geophyte	1
16	H-C0-1	Valley	0	Seedlings	Unknown sp.	3
16	H-C2-1	Valley	2	Seedlings	Anemone coronaria	2
16	H-C2-1	Valley	2	Seedlings	Avena sterilis	286
16	H-C2-1	Valley	2	Seedlings	Chrysanthemum coronarium	14
16	H-C2-1	Valley	2	Seedlings	Crepis aspera	1
16	H-C2-1	Valley	2	Seedlings	Eryngium creticum	1
16	H-C2-1	Valley	2	Seedlings	Hedypnois\Rhagadiolus	1
16	H-C2-1	Valley	2	Seedlings	Hirschfeldia incana	1
16	H-C2-1	Valley	2	Seedlings	Hordeum spontaneum	32
16	H-C2-1	Valley	2	Seedlings	Lotus peregrinus	2
16	H-C2-1	Valley	2	Seedlings	Medicago coronata	2
16	H-C2-1	Valley	2	Seedlings	Medicago polymorpha	31
16	H-C2-1	Valley	2	Seedlings	Medicago scutellata	6
16	H-C2-1	Valley	2	Seedlings	Pallenis spinosa	31
16	H-C2-1	Valley	2	Seedlings	Sonchus oleraceus	1
16	H-C2-1	Valley	2	Seedlings	Trifolium sp.	2
16	H-CN0-1	Valley	0	Seedlings	Adonis cupaniana	3
16	H-CN0-1	Valley	0	Seedlings	Anagallis arvensis	17
16	H-CN0-1	Valley	0	Seedlings	Anchusa aegyptiaca	15
16	H-CN0-1	Valley	0	Seedlings	Anemone coronaria	2
16	H-CN0-1	Valley	0	Seedlings	Anthemis sp.	1
16	H-CN0-1	Valley	0	Seedlings	Avena sterilis	254
16	H-CN0-1	Valley	0	Seedlings	Calendula arvensis	5
16	H-CN0-1	Valley	0	Seedlings	Centaurea crocodylium	1
16	H-CN0-1	Valley	0	Seedlings	Chrysanthemum coronarium	10
16	H-CN0-1	Valley	0	Seedlings	Compositae sp.	1
16	H-CN0-1	Valley	0	Seedlings	Crupina crupinastrum	1
16	H-CN0-1	Valley	0	Seedlings	Erodium	1
16	H-CN0-1	Valley	0	Seedlings	Erodium gruinum	6
16	H-CN0-1	Valley	0	Seedlings	Hirschfeldia incana	23
16	H-CN0-1	Valley	0	Seedlings	Hordeum spontaneum	40
16	H-CN0-1	Valley	0	Seedlings	Lotus peregrinus	11
16	H-CN0-1	Valley	0	Seedlings	Medicago polymorpha	11
16	H-CN0-1	Valley	0	Seedlings	Medicago scutellata	6
16	H-CN0-1	Valley	0	Seedlings	Medicago truncatula	1
16	H-CN0-1	Valley	0	Seedlings	Medicago turbinata	18
16	H-CN0-1	Valley	0	Seedlings	Pallenis spinosa	17
16	H-CN0-1	Valley	0	Seedlings	Silene colorata	1
16	H-CN0-1	Valley	0	Seedlings	Silene sp.	9
16	H-CN0-1	Valley	0	Seedlings	Silybum marianum	1
16	H-CN0-1	Valley	0	Seedlings	Unknown sp.	1
16	H-CN0-1	Valley	0	Seedlings	Urospermum picroides	5
16	H-CN0-1	Valley	0	Seedlings	Veronica sp.	1
16	H-CN2-1	Valley	2	Seedlings	Adonis cupaniana	3
16	H-CN2-1	Valley	2	Seedlings	Avena sterilis	286
16	H-CN2-1	Valley	2	Seedlings	Calendula arvensis	11
16	H-CN2-1	Valley	2	Seedlings	Chrysanthemum coronarium	7
16	H-CN2-1	Valley	2	Seedlings	Crepis aspera	5
16	H-CN2-1	Valley	2	Seedlings	Hirschfeldia incana	14
16	H-CN2-1	Valley	2	Seedlings	Hordeum spontaneum	7
16	H-CN2-1	Valley	2	Seedlings	Lotus peregrinus	1
16	H-CN2-1	Valley	2	Seedlings	Medicago polymorpha	27
16	H-CN2-1	Valley	2	Seedlings	Medicago rugosa	2
16	H-CN2-1	Valley	2	Seedlings	Medicago scutellata	2
16	H-CN2-1	Valley	2	Seedlings	Medicago turbinata	19
16	H-CN2-1	Valley	2	Seedlings	Onobrychis squarrosa	2
16	H-CN2-1	Valley	2	Seedlings	Pallenis spinosa	1
16	H-CN2-1	Valley	2	Seedlings	Theligonum cynocrambe	1
17	H-C0-1	Valley	0	Seedlings	Anemone coronaria	5
17	H-C0-1	Valley	0	Seedlings	Avena sterilis	160
17	H-C0-1	Valley	0	Seedlings	Calendula arvensis	3
17	H-C0-1	Valley	0	Seedlings	Crepis aspera	8
17	H-C0-1	Valley	0	Seedlings	Erodium gruinum	10
17	H-C0-1	Valley	0	Seedlings	Hirschfeldia incana	20
17	H-C0-1	Valley	0	Seedlings	Hordeum spontaneum	80
17	H-C0-1	Valley	0	Seedlings	Lotus peregrinus	2
17	H-C0-1	Valley	0	Seedlings	Medicago polymorpha	6
17	H-C0-1	Valley	0	Seedlings	Medicago sp.	5
17	H-C0-1	Valley	0	Seedlings	Pallenis spinosa	34
17	H-C0-1	Valley	0	Seedlings	Picris\Crepis sancta	2
17	H-C0-1	Valley	0	Seedlings	Pimpinella cretica	2
17	H-C0-1	Valley	0	Seedlings	Torilis tenella (Delile) Reichenb.	1
17	H-C0-1	Valley	0	Seedlings	Trifolium "tomentosum"	1
17	H-C2-1	Valley	2	Seedlings	Anchusa strigosa	1
17	H-C2-1	Valley	2	Seedlings	Anemone coronaria	4
17	H-C2-1	Valley	2	Seedlings	Avena sterilis	153
17	H-C2-1	Valley	2	Seedlings	Crepis aspera	1
17	H-C2-1	Valley	2	Seedlings	Erodium gruinum	7
17	H-C2-1	Valley	2	Seedlings	Gramineae sp.	2
17	H-C2-1	Valley	2	Seedlings	Hirschfeldia incana	7
17	H-C2-1	Valley	2	Seedlings	Hordeum spontaneum	194
17	H-C2-1	Valley	2	Seedlings	Lotus peregrinus	1
17	H-C2-1	Valley	2	Seedlings	Medicago hairy sp.	17
17	H-C2-1	Valley	2	Seedlings	Medicago polymorpha	3
17	H-C2-1	Valley	2	Seedlings	Pallenis spinosa	2
17	H-CN0-1	Valley	0	Seedlings	Anchusa aegyptiaca	1
17	H-CN0-1	Valley	0	Seedlings	Avena sterilis	16
17	H-CN0-1	Valley	0	Seedlings	Hordeum spontaneum	270
17	H-CN0-1	Valley	0	Seedlings	Medicago polymorpha	5
17	H-CN0-1	Valley	0	Seedlings	Medicago sp.	6
17	H-CN0-1	Valley	0	Seedlings	Pallenis spinosa	1
17	H-CN0-1	Valley	0	Seedlings	Vicia hybrida	1
17	H-CN2-1	Valley	2	Seedlings	Hirschfeldia incana	7
17	H-CN2-1	Valley	2	Seedlings	Hordeum spontaneum	289
17	H-CN2-1	Valley	2	Seedlings	Medicago scutellata	2
18	H-C0-1	Valley	0	Seedlings	Avena sterilis	1
18	H-C0-1	Valley	0	Seedlings	Chrysanthemum coronarium	5
18	H-C0-1	Valley	0	Seedlings	Erodium gruinum	4
18	H-C0-1	Valley	0	Seedlings	Hirschfeldia incana	3
18	H-C0-1	Valley	0	Seedlings	Hordeum spontaneum	208
18	H-C0-1	Valley	0	Seedlings	Lathyrus blepharicarpos	1
18	H-C0-1	Valley	0	Seedlings	Medicago turbinata	5
18	H-C0-1	Valley	0	Seedlings	Pallenis spinosa	6
18	H-C2-1	Valley	2	Seedlings	Anchusa aegyptiaca	1
18	H-C2-1	Valley	2	Seedlings	Avena sterilis	2
18	H-C2-1	Valley	2	Seedlings	Chrysanthemum coronarium	2
18	H-C2-1	Valley	2	Seedlings	Hordeum spontaneum	353
18	H-C2-1	Valley	2	Seedlings	Medicago turbinata	1
18	H-C2-1	Valley	2	Seedlings	Mercurialis annua	1
18	H-C2-1	Valley	2	Seedlings	Pallenis spinosa	1
18	H-C2-1	Valley	2	Seedlings	Vicia hybrida	10
18	H-CN0-1	Valley	0	Seedlings	Avena sterilis	10
18	H-CN0-1	Valley	0	Seedlings	Chrysanthemum coronarium	4
18	H-CN0-1	Valley	0	Seedlings	Erodium gruinum	19
18	H-CN0-1	Valley	0	Seedlings	Hirschfeldia incana	5
18	H-CN0-1	Valley	0	Seedlings	Hordeum spontaneum	192
18	H-CN0-1	Valley	0	Seedlings	Lotus peregrinus	1
18	H-CN0-1	Valley	0	Seedlings	Medicago orbicularis/polymorpha	12
18	H-CN0-1	Valley	0	Seedlings	Medicago turbinata	9
18	H-CN0-1	Valley	0	Seedlings	Pallenis spinosa	12
18	H-CN2-1	Valley	2	Seedlings	Anagallis arvensis	3
18	H-CN2-1	Valley	2	Seedlings	Erodium gruinum	20
18	H-CN2-1	Valley	2	Seedlings	Hirschfeldia incana	3
18	H-CN2-1	Valley	2	Seedlings	Hordeum spontaneum	128
18	H-CN2-1	Valley	2	Seedlings	Medicago turbinata	29
18	H-CN2-1	Valley	2	Seedlings	Pallenis spinosa	5
18	H-CN2-1	Valley	2	Seedlings	Vicia hybrida	3
19	H-C0-1	Valley	0	Seedlings	Anagallis arvensis	3
19	H-C0-1	Valley	0	Seedlings	Avena sterilis	27
19	H-C0-1	Valley	0	Seedlings	Erodium malacoides	1
19	H-C0-1	Valley	0	Seedlings	Hirschfeldia incana	15
19	H-C0-1	Valley	0	Seedlings	Hordeum spontaneum	158
19	H-C0-1	Valley	0	Seedlings	Lotus peregrinus	2
19	H-C0-1	Valley	0	Seedlings	Medicago polymorpha	1
19	H-C0-1	Valley	0	Seedlings	Medicago scutellata	2
19	H-C0-1	Valley	0	Seedlings	Pallenis spinosa	4
19	H-C0-1	Valley	0	Seedlings	Torilis tenella (Delile) Reichenb.	3
19	H-C0-1	Valley	0	Seedlings	Trifolium campestre	10
19	H-C0-1	Valley	0	Seedlings	Trifolium sp.	1
19	H-C0-1	Valley	0	Seedlings	Unknown sp.	1
19	H-C2-1	Valley	2	Seedlings	Adonis cupaniana	2
19	H-C2-1	Valley	2	Seedlings	Anagallis arvensis	19
19	H-C2-1	Valley	2	Seedlings	Anemone coronaria	2
19	H-C2-1	Valley	2	Seedlings	Astragalus sp.	4
19	H-C2-1	Valley	2	Seedlings	Avena sterilis	57
19	H-C2-1	Valley	2	Seedlings	Chrysanthemum coronarium	1
19	H-C2-1	Valley	2	Seedlings	Erodium gruinum	15
19	H-C2-1	Valley	2	Seedlings	Euphorbia chamaepeplus	3
19	H-C2-1	Valley	2	Seedlings	Geropogon hybridus	12
19	H-C2-1	Valley	2	Seedlings	Gramineae sp.	2
19	H-C2-1	Valley	2	Seedlings	Hedypnois\Rhagadiolus	13
19	H-C2-1	Valley	2	Seedlings	Hirschfeldia incana	5
19	H-C2-1	Valley	2	Seedlings	Hordeum spontaneum	84
19	H-C2-1	Valley	2	Seedlings	Hymenocarpos circinnatus	8
19	H-C2-1	Valley	2	Seedlings	Lotus peregrinus	3
19	H-C2-1	Valley	2	Seedlings	Medicago polymorpha	4
19	H-C2-1	Valley	2	Seedlings	Medicago scutellata	2
19	H-C2-1	Valley	2	Seedlings	Medicago sp.	1
19	H-C2-1	Valley	2	Seedlings	Medicago turbinata	4
19	H-C2-1	Valley	2	Seedlings	Pallenis spinosa	7
19	H-C2-1	Valley	2	Seedlings	Picris\Crepis sancta	2
19	H-C2-1	Valley	2	Seedlings	Sonchus oleraceus	1
19	H-C2-1	Valley	2	Seedlings	Trifolium purpureum\dasyurum C.Presl	1
19	H-C2-1	Valley	2	Seedlings	Unknown sp.	1
19	H-CN0-1	Valley	0	Seedlings	Anagallis arvensis	8
19	H-CN0-1	Valley	0	Seedlings	Avena sterilis	69
19	H-CN0-1	Valley	0	Seedlings	Centaurea crocodylium	1
19	H-CN0-1	Valley	0	Seedlings	Chrysanthemum coronarium	1
19	H-CN0-1	Valley	0	Seedlings	Erodium malacoides	1
19	H-CN0-1	Valley	0	Seedlings	Euphorbia peplus	7
19	H-CN0-1	Valley	0	Seedlings	Gramineae sp.	1
19	H-CN0-1	Valley	0	Seedlings	Hirschfeldia incana	13
19	H-CN0-1	Valley	0	Seedlings	Hordeum spontaneum	103
19	H-CN0-1	Valley	0	Seedlings	Hymenocarpos circinnatus	3
19	H-CN0-1	Valley	0	Seedlings	Onobrychis squarrosa	4
19	H-CN0-1	Valley	0	Seedlings	Pallenis spinosa	17
19	H-CN0-1	Valley	0	Seedlings	Thrincia tuberosa	1
19	H-CN0-1	Valley	0	Seedlings	Torilis tenella (Delile) Reichenb.	2
19	H-CN0-1	Valley	0	Seedlings	Unknown sp.	1
19	H-CN0-1	Valley	0	Seedlings	Vicia hybrida	2
19	H-CN2-1	Valley	2	Seedlings	Anagallis arvensis	38
19	H-CN2-1	Valley	2	Seedlings	Anchusa aegyptiaca	1
19	H-CN2-1	Valley	2	Seedlings	Avena sterilis	55
19	H-CN2-1	Valley	2	Seedlings	Chrysanthemum coronarium	1
19	H-CN2-1	Valley	2	Seedlings	Euphorbia chamaepeplus	1
19	H-CN2-1	Valley	2	Seedlings	Euphorbia peplus	9
19	H-CN2-1	Valley	2	Seedlings	Gramineae sp.	1
19	H-CN2-1	Valley	2	Seedlings	Hirschfeldia incana	6
19	H-CN2-1	Valley	2	Seedlings	Hordeum spontaneum	74
19	H-CN2-1	Valley	2	Seedlings	Lotus peregrinus	3
19	H-CN2-1	Valley	2	Seedlings	Medicago polymorpha	1
19	H-CN2-1	Valley	2	Seedlings	Medicago turbinata	3
19	H-CN2-1	Valley	2	Seedlings	Mercurialis annua	2
19	H-CN2-1	Valley	2	Seedlings	Pallenis spinosa	2
19	H-CN2-1	Valley	2	Seedlings	Theligonum cynocrambe	3
19	H-CN2-1	Valley	2	Seedlings	Vicia hybrida	1
20	H-C0-1	Valley	0	Seedlings	Adonis cupaniana	2
20	H-C0-1	Valley	0	Seedlings	Astragalus sp.	1
20	H-C0-1	Valley	0	Seedlings	Avena sterilis	134
20	H-C0-1	Valley	0	Seedlings	Erodium gruinum	25
20	H-C0-1	Valley	0	Seedlings	Hirschfeldia incana	11
20	H-C0-1	Valley	0	Seedlings	Hordeum spontaneum	80
20	H-C0-1	Valley	0	Seedlings	Lagoecia	1
20	H-C0-1	Valley	0	Seedlings	Medicago coronata	16
20	H-C0-1	Valley	0	Seedlings	Medicago hairy sp.	6
20	H-C0-1	Valley	0	Seedlings	Medicago polymorpha	15
20	H-C0-1	Valley	0	Seedlings	Medicago scutellata	2
20	H-C0-1	Valley	0	Seedlings	Medicago turbinata	6
20	H-C0-1	Valley	0	Seedlings	Onobrychis squarrosa	9
20	H-C0-1	Valley	0	Seedlings	Ononis sp.	1
20	H-C0-1	Valley	0	Seedlings	Pallenis spinosa	23
20	H-C0-1	Valley	0	Seedlings	Trifolium "tomentosum"	2
20	H-C0-1	Valley	0	Seedlings	Trifolium sp.	7
20	H-C0-1	Valley	0	Seedlings	Vicia hybrida	3
20	H-C2-1	Valley	2	Seedlings	Anchusa aegyptiaca	5
20	H-C2-1	Valley	2	Seedlings	Avena sterilis	14
20	H-C2-1	Valley	2	Seedlings	Chaetosciadium trichospermum	1
20	H-C2-1	Valley	2	Seedlings	Erodium gruinum	14
20	H-C2-1	Valley	2	Seedlings	Erodium malacoides	1
20	H-C2-1	Valley	2	Seedlings	Hirschfeldia incana	2
20	H-C2-1	Valley	2	Seedlings	Hordeum spontaneum	272
20	H-C2-1	Valley	2	Seedlings	Medicago hairy sp.	1
20	H-C2-1	Valley	2	Seedlings	Medicago polymorpha	37
20	H-C2-1	Valley	2	Seedlings	Medicago scutellata	2
20	H-C2-1	Valley	2	Seedlings	Onobrychis squarrosa	2
20	H-C2-1	Valley	2	Seedlings	Pallenis spinosa	4
20	H-C2-1	Valley	2	Seedlings	Trifolium "tomentosum"	1
20	H-C2-1	Valley	2	Seedlings	Unknown sp.	1
20	H-C2-1	Valley	2	Seedlings	Vicia hybrida	8
20	H-CN0-1	Valley	0	Seedlings	Astragalus sp.	1
20	H-CN0-1	Valley	0	Seedlings	Avena sterilis	90
20	H-CN0-1	Valley	0	Seedlings	Erodium gruinum	6
20	H-CN0-1	Valley	0	Seedlings	Hirschfeldia incana	3
20	H-CN0-1	Valley	0	Seedlings	Hordeum spontaneum	129
20	H-CN0-1	Valley	0	Seedlings	Lotus peregrinus	2
20	H-CN0-1	Valley	0	Seedlings	Medicago hairy sp.	1
20	H-CN0-1	Valley	0	Seedlings	Medicago polymorpha	3
20	H-CN0-1	Valley	0	Seedlings	Medicago sp.	1
20	H-CN0-1	Valley	0	Seedlings	Medicago turbinata	5
20	H-CN0-1	Valley	0	Seedlings	Pallenis spinosa	30
20	H-CN0-1	Valley	0	Seedlings	Vicia hybrida	4
20	H-CN2-1	Valley	2	Seedlings	Adonis cupaniana	1
20	H-CN2-1	Valley	2	Seedlings	Anchusa aegyptiaca	1
20	H-CN2-1	Valley	2	Seedlings	Avena sterilis	143
20	H-CN2-1	Valley	2	Seedlings	Chaetosciadium trichospermum	1
20	H-CN2-1	Valley	2	Seedlings	Chrysanthemum coronarium	2
20	H-CN2-1	Valley	2	Seedlings	Crepis aspera	1
20	H-CN2-1	Valley	2	Seedlings	Erodium gruinum	9
20	H-CN2-1	Valley	2	Seedlings	Gramineae sp.	2
20	H-CN2-1	Valley	2	Seedlings	Hirschfeldia incana	4
20	H-CN2-1	Valley	2	Seedlings	Hordeum bulbosum	1
20	H-CN2-1	Valley	2	Seedlings	Hordeum spontaneum	31
20	H-CN2-1	Valley	2	Seedlings	Lotus peregrinus	3
20	H-CN2-1	Valley	2	Seedlings	Medicago polymorpha	1
20	H-CN2-1	Valley	2	Seedlings	Medicago sp.	2
20	H-CN2-1	Valley	2	Seedlings	Medicago turbinata	2
20	H-CN2-1	Valley	2	Seedlings	Mercurialis annua	1
20	H-CN2-1	Valley	2	Seedlings	Pallenis spinosa	7
20	H-CN2-1	Valley	2	Seedlings	Scilla autumnalis	10
20	H-CN2-1	Valley	2	Seedlings	Silybum marianum	1
20	H-CN2-1	Valley	2	Seedlings	Trifolium sp.	2
20	H-CN2-1	Valley	2	Seedlings	Trifolium\Medicago sp.	8
20	H-CN2-1	Valley	2	Seedlings	Unknown sp.	1
20	H-CN2-1	Valley	2	Seedlings	Veronica sp.	2
20	H-CN2-1	Valley	2	Seedlings	Vicia hybrida	2
1	H-CN0-1	Slope	0	Adults	Allium stamineum	1
1	H-CN0-1	Slope	0	Adults	Alopecurus utriculatus	1
1	H-CN0-1	Slope	0	Adults	Anemone coronaria	1
1	H-CN0-1	Slope	0	Adults	Anthemis hebronica	1
1	H-CN0-1	Slope	0	Adults	Avena sterilis	2
1	H-CN0-1	Slope	0	Adults	Bromus lanceolatus	3
1	H-CN0-1	Slope	0	Adults	Bromus scoparius	4
1	H-CN0-1	Slope	0	Adults	Catananche lutea	1
1	H-CN0-1	Slope	0	Adults	Crepis aspera	7
1	H-CN0-1	Slope	0	Adults	Crepis sancta	4
1	H-CN0-1	Slope	0	Adults	Echium judaeum	1
1	H-CN0-1	Slope	0	Adults	Factorovskya aschersoniana	1
1	H-CN0-1	Slope	0	Adults	Geropogon hybridus	1
1	H-CN0-1	Slope	0	Adults	Hedypnois rhagadioloides	23
1	H-CN0-1	Slope	0	Adults	Hordeum spontaneum	1
1	H-CN0-1	Slope	0	Adults	Lotus peregrinus	1
1	H-CN0-1	Slope	0	Adults	Medicago turbinata	1
1	H-CN0-1	Slope	0	Adults	Onobrychis squarrosa	2
1	H-CN0-1	Slope	0	Adults	Pallenis spinosa	2
1	H-CN0-1	Slope	0	Adults	Picris sp.	8
1	H-CN0-1	Slope	0	Adults	Pimpinella cretica	1
1	H-CN0-1	Slope	0	Adults	Plantago afra	40
1	H-CN0-1	Slope	0	Adults	Plantago lagopus	32
1	H-CN0-1	Slope	0	Adults	Rostraria smyrnacea	1
1	H-CN0-1	Slope	0	Adults	Stipa capensis	416
1	H-CN0-1	Slope	0	Adults	Trifolium dasyurum C.Presl	1
1	H-CN0-1	Slope	0	Adults	Trifolium pilulare	1
1	H-CN0-1	Slope	0	Adults	Unknown sp.	4
1	H-CN0-1	Slope	0	Adults	Urospermum picroides	2
1	H-CN0-2	Slope	0	Adults	Avena sterilis	3
1	H-CN0-2	Slope	0	Adults	Bromus sp.	7
1	H-CN0-2	Slope	0	Adults	Crepis sancta	4
1	H-CN0-2	Slope	0	Adults	Erodium malacoides	1
1	H-CN0-2	Slope	0	Adults	Hedypnois rhagadioloides	1
1	H-CN0-2	Slope	0	Adults	Helianthemum salicifolium	1
1	H-CN0-2	Slope	0	Adults	Picris altissima	1
1	H-CN0-2	Slope	0	Adults	Plantago afra	28
1	H-CN0-2	Slope	0	Adults	Plantago lagopus	67
1	H-CN0-2	Slope	0	Adults	Pterocephalus sp.	1
1	H-CN0-2	Slope	0	Adults	Rostraria smyrnacea	1
1	H-CN0-2	Slope	0	Adults	Silene apetala	2
1	H-CN0-2	Slope	0	Adults	Stipa capensis	282
1	H-CN2-1	Slope	2	Adults	Aegilops geniculata	9
1	H-CN2-1	Slope	2	Adults	Alopecurus utriculatus	1
1	H-CN2-1	Slope	2	Adults	Anagallis arvensis	1
[truncated: 1,256 more rows]
