# Supplementary material for: Quantifying Competitive Exclusion and Competitive Release in Ecological Communities: A Conceptual Framework and a Case Study
Source: PLoS One. 2016 Aug 18;11(8):e0160798. doi: 10.1371/journal.pone.0160798 (PMC4990188; doi:10.1371/journal.pone.0160798)
Supplement: S4 Dataset — (CSV) [file pone.0160798.s004.csv]

Fence	Quadrate	Habitat	Type	Clipping_1_g	Clipping_2_g	total_g	total_g_per_m
1	H-CN2-1	Slope	Forbs	0.8051	1.8	2.6051	16.281875
1	H-CN2-2	Slope	Forbs	0.4448	0.42	0.8648	5.405
2	H-CN2-1	Slope	Forbs	0.0172	1	1.0172	6.3575
2	H-CN2-2	Slope	Forbs	0.2389	0.293	0.5319	3.324375
2	H-CN2-3	Slope	Forbs	0.4562	0.243	0.6992	4.37
3	H-CN2-1	Slope	Forbs	0.0283	3.6	3.6283	22.676875
3	H-CN2-2	Slope	Forbs	0.9226	0.253	1.1756	7.3475
3	H-CN2-3	Slope	Forbs	1.0904	4.2	5.2904	33.065
3	H-CN2-4	Slope	Forbs	0.6098	1.05	1.6598	10.37375
4	H-CN2-1	Slope	Forbs	0.2908	1.63	1.9208	12.005
4	H-CN2-2	Slope	Forbs	0.3767	1.6	1.9767	12.354375
5	H-CN2-1	Slope	Forbs	0.1832	0.913	1.0962	6.85125
5	H-CN2-2	Slope	Forbs	0.316	0.363	0.679	4.24375
7	H-CN2-1	Slope	Forbs	0.8705	3.6	4.4705	27.940625
7	H-CN2-2	Slope	Forbs	3.532	6.7	10.232	63.95
7	H-CN2-3	Slope	Forbs	0.271	1.244	1.515	9.46875
7	H-CN2-4	Slope	Forbs	0.4909	2.6	3.0909	19.318125
8	H-CN2-1	Slope	Forbs	0.3895	2.7	3.0895	19.309375
8	H-CN2-2	Slope	Forbs	0.1181	0.064	0.1821	1.138125
8	H-CN2-3	Slope	Forbs	0.0178	0.029	0.0468	0.2925
11	H-C2-1	Valley	Forbs	0.0087	0.086	0.0947	0.591875
11	H-C2-2	Valley	Forbs	0.2934	0.43	0.7234	4.52125
11	H-CN2-1	Valley	Forbs	0.008	0.197	0.205	1.28125
11	H-CN2-2	Valley	Forbs	0.0055	0	0.0055	0.034375
12	H-C2-1	Valley	Forbs	0.0229	1.55	1.5729	9.830625
12	H-C2-2	Valley	Forbs	0.4562	0.224	0.6802	4.25125
12	H-CN2-1	Valley	Forbs	0.1087	0.028	0.1367	0.854375
12	H-CN2-2	Valley	Forbs	0	0	0	0
13	H-C2-1	Valley	Forbs	0.1979	0.016	0.2139	1.336875
13	H-C2-2	Valley	Forbs	0	0	0	0
13	H-CN2-1	Valley	Forbs	0.0192	0.012	0.0312	0.195
13	H-CN2-2	Valley	Forbs	0.0687	0.08	0.1487	0.929375
14	H-C2-1	Valley	Forbs	0.6277	1.51	2.1377	13.360625
14	H-C2-2	Valley	Forbs	0.152	7.4	7.552	47.2
14	H-CN2-1	Valley	Forbs	0.2298	0.214	0.4438	2.77375
14	H-CN2-2	Valley	Forbs	1.0354	2.4	3.4354	21.47125
15	H-C2-1	Valley	Forbs	0.0216	0.05	0.0716	0.4475
15	H-CN2-1	Valley	Forbs	0.4951	0.317	0.8121	5.075625
16	H-C2-1	Valley	Forbs	0.0803	0.06	0.1403	0.876875
16	H-CN2-1	Valley	Forbs	0.0026	0.225	0.2276	1.4225
17	H-C2-1	Valley	Forbs	0.005	0	0.005	0.03125
17	H-CN2-1	Valley	Forbs	0	0.051	0.051	0.31875
18	H-C2-1	Valley	Forbs	1.4953	0.053	1.5483	9.676875
18	H-CN2-1	Valley	Forbs	0.222	1.297	1.519	9.49375
19	H-C2-1	Valley	Forbs	0	0.059	0.059	0.36875
19	H-CN2-1	Valley	Forbs	0.0067	0	0.0067	0.041875
20	H-C2-1	Valley	Forbs	0.6741	1.04	1.7141	10.713125
20	H-CN2-1	Valley	Forbs	0.2188	0.0381	0.2569	1.605625
1	H-CN2-1	Slope	Grasses	1.1271	4	5.1271	32.044375
1	H-CN2-2	Slope	Grasses	1.5866	3.4	4.9866	31.16625
2	H-CN2-1	Slope	Grasses	2.32423	8.4	10.72423	67.0264375
2	H-CN2-2	Slope	Grasses	4.7	6.6	11.3	70.625
2	H-CN2-3	Slope	Grasses	8.8	10.1	18.9	118.125
3	H-CN2-1	Slope	Grasses	0.1769	0.975	1.1519	7.199375
3	H-CN2-2	Slope	Grasses	3.4	2	5.4	33.75
3	H-CN2-3	Slope	Grasses	0.5	1.41	1.91	11.9375
3	H-CN2-4	Slope	Grasses	3.1	2.4	5.5	34.375
4	H-CN2-1	Slope	Grasses	1.1118	2.6	3.7118	23.19875
4	H-CN2-2	Slope	Grasses	1.0862	2.4	3.4862	21.78875
5	H-CN2-1	Slope	Grasses	0.9204	1.7	2.6204	16.3775
5	H-CN2-2	Slope	Grasses	0.6244	0.028	0.6524	4.0775
7	H-CN2-1	Slope	Grasses	0.8437	0.862	1.7057	10.660625
7	H-CN2-2	Slope	Grasses	5	8	13	81.25
7	H-CN2-3	Slope	Grasses	1.0352	3.4	4.4352	27.72
7	H-CN2-4	Slope	Grasses	3.9	3.9	7.8	48.75
8	H-CN2-1	Slope	Grasses	7.6	8.4	16	100
8	H-CN2-2	Slope	Grasses	11.8	9.5	21.3	133.125
8	H-CN2-3	Slope	Grasses	2.2	5.2	7.4	46.25
11	H-C2-1	Valley	Grasses	10.5	11.5	22	137.5
11	H-C2-2	Valley	Grasses	10.7	4	14.7	91.875
11	H-CN2-1	Valley	Grasses	10.1	3.4	13.5	84.375
11	H-CN2-2	Valley	Grasses	8.4	2.8	11.2	70
12	H-C2-1	Valley	Grasses	12	7.2	19.2	120
12	H-C2-2	Valley	Grasses	9.1	3.9	13	81.25
12	H-CN2-1	Valley	Grasses	10.9	4.2	15.1	94.375
12	H-CN2-2	Valley	Grasses	12.7	2.7	15.4	96.25
13	H-C2-1	Valley	Grasses	21.6	6.5	28.1	175.625
13	H-C2-2	Valley	Grasses	29.8	0.5	30.3	189.375
13	H-CN2-1	Valley	Grasses	13.1	3.5	16.6	103.75
13	H-CN2-2	Valley	Grasses	16	2.8	18.8	117.5
14	H-C2-1	Valley	Grasses	19.5	8.2	27.7	173.125
14	H-C2-2	Valley	Grasses	13.2	5.3	18.5	115.625
14	H-CN2-1	Valley	Grasses	13.3	5.2	18.5	115.625
14	H-CN2-2	Valley	Grasses	20.4	6.4	26.8	167.5
15	H-C2-1	Valley	Grasses	14.1	4.4	18.5	115.625
15	H-CN2-1	Valley	Grasses	10	7.1	17.1	106.875
16	H-C2-1	Valley	Grasses	12.2	5.5	17.7	110.625
16	H-CN2-1	Valley	Grasses	20.2	4.6	24.8	155
17	H-C2-1	Valley	Grasses	14.5	5.5	20	125
17	H-CN2-1	Valley	Grasses	7.4	11.6	19	118.75
18	H-C2-1	Valley	Grasses	21.8	4.7	26.5	165.625
18	H-CN2-1	Valley	Grasses	1.2	4	5.2	32.5
19	H-C2-1	Valley	Grasses	1	1.9	2.9	18.125
19	H-CN2-1	Valley	Grasses	4.9	2.3	7.2	45
20	H-C2-1	Valley	Grasses	6.3	5.5	11.8	73.75
20	H-CN2-1	Valley	Grasses	9.2	5.3	14.5	90.625
